# Supplementary material for: Causal relationship between plasma metabolites and chronic regional pain: a Mendelian randomization study
Source: Metabol Open. 2026 Mar 7;30:100456. doi: 10.1016/j.metop.2026.100456 (PMC12996675; doi:10.1016/j.metop.2026.100456)
Supplement: Multimedia component 9 [file mmc9.zip]

Archive with 1 entries (1 files):
- metop_100456_Supplementary Materials 1_V4_mmc9.XLSX
