# Supplementary material for: Causal relationship between plasma metabolites and chronic regional pain: a Mendelian randomization study
Source: Metabol Open. 2026 Mar 7;30:100456. doi: 10.1016/j.metop.2026.100456 (PMC12996675; doi:10.1016/j.metop.2026.100456)
Supplement: Multimedia component 9 [file mmc9.zip › metop_100456_Supplementary Materials 1_V4_mmc9.XLSX]

## Sheet: Table S1
Table S1: The detail GWAS information of eight subtypes of chronic pain
GWAS ID	Trait	Ncase	Ncontrol	Nsnp	Year	Author	Consortium	Sex	Population	Unit	Sample_Size	Build	Category	Note
ukb-b-13092	Headaches for 3+ months	41719	49550	9851867	2018	Ben Elsworth	MRC-IEU	Males and Females	European	SD	91269	HG19/GRCh37	Binary	3799: Output from GWAS pipeline using Phesant derived variables from UKBiobank
ukb-b-133	Hip pain for 3+ months	40152	11364	9851867	2018	Ben Elsworth	MRC-IEU	Males and Females	European	SD	51516	HG19/GRCh37	Binary	3414: Output from GWAS pipeline using Phesant derived variables from UKBiobank
ukb-b-16118	Neck/shoulder pain for 3+ months	72887	32509	9851867	2018	Ben Elsworth	MRC-IEU	Males and Females	European	SD	105396	HG19/GRCh37	Binary	3404: Output from GWAS pipeline using Phesant derived variables from UKBiobank
ukb-b-19097	Stomach/abdominal pain for 3+ months	21711	17200	9851867	2018	Ben Elsworth	MRC-IEU	Males and Females	European	SD	38911	HG19/GRCh37	Binary	3741: Output from GWAS pipeline using Phesant derived variables from UKBiobank
ukb-b-8463	Back pain for 3+ months	80588	36816	9851867	2018	Ben Elsworth	MRC-IEU	Males and Females	European	SD	117404	HG19/GRCh37	Binary	3571: Output from GWAS pipeline using Phesant derived variables from UKBiobank
ukb-b-8906	Knee pain for 3+ months	76910	20979	9851867	2018	Ben Elsworth	MRC-IEU	Males and Females	European	SD	97889	HG19/GRCh37	Binary	3773: Output from GWAS pipeline using Phesant derived variables from UKBiobank
ukb-d-2956	General pain for 3+ months	4570	903	11884244	2018	Neale lab	NA	Males and Females	European	NA	5473	HG19/GRCh37	Binary	NA
ukb-d-4067	Facial pains for 3+ months	3107	3403	11208821	2018	Neale lab	NA	Males and Females	European	NA	6510	HG19/GRCh37	Binary	NA

## Sheet: Table S2
Table S2. The result of forward MR analysis (IVW) between plasma metabolites and headache
Exposure	nsnp	IVW						weighted median						sample mode						weighted mode						MR Egger
		b	se	pval	or	or_lci95	or_uci95	b	se	pval	or	or_lci95	or_uci95	b	se	pval	or	or_lci95	or_uci95	b	se	pval	or	or_lci95	or_uci95	b	se	pval	or	or_lci95	or_uci95
Maltotriose levels	24	-0.0119031	0.00480667	0.0132727	0.988167	0.978902	0.997521	-0.00977468	0.00682244	0.151937	0.990273	0.977119	1.0036	-0.00745623	0.0124938	0.556473	0.992571	0.968561	1.01718	-0.00691736	0.0127614	0.592995	0.993107	0.968575	1.01826	-0.0166081	0.0100453	0.112466	0.983529	0.964354	1.00309
Palmitoylcarnitine levels (Metabolon platform)	29	-0.0162441	0.00571134	0.00445255	0.983887	0.972935	0.994963	-0.0182002	0.00825477	0.0274674	0.981964	0.966205	0.997981	-0.00213305	0.0146814	0.885523	0.997869	0.969564	1.027	-0.0176041	0.0129859	0.186051	0.98255	0.957857	1.00788	-0.00846343	0.0147729	0.571451	0.991572	0.963273	1.0207
N-acetylglycine levels	21	0.00975281	0.00475432	0.040232	1.0098	1.00043	1.01925	0.0158599	0.00606745	0.00895066	1.01599	1.00398	1.02814	0.0155237	0.0165506	0.359459	1.01564	0.983227	1.04913	0.0168988	0.0064152	0.0159039	1.01704	1.00433	1.02991	0.0191932	0.00818737	0.0300868	1.01938	1.00315	1.03587
Propionylglycine levels	16	0.0120249	0.00549703	0.0287047	1.0121	1.00125	1.02306	0.0174703	0.00659837	0.00810501	1.01762	1.00455	1.03087	0.0220075	0.0168364	0.210852	1.02225	0.989068	1.05655	0.0181799	0.0067766	0.0170377	1.01835	1.00491	1.03196	0.0280726	0.00920983	0.00868218	1.02847	1.01007	1.0472
Stearidonate (18:4n3) levels	27	-0.0124907	0.00625014	0.0456664	0.987587	0.975563	0.99976	-0.0185206	0.00902626	0.0401835	0.98165	0.964436	0.999171	-0.0249753	0.0169866	0.153482	0.975334	0.943396	1.00835	-0.0261407	0.0161112	0.116758	0.974198	0.943915	1.00545	-0.0111718	0.0126273	0.384731	0.98889	0.964716	1.01367
Decanoylcarnitine (C10) levels	25	-0.0122817	0.00492226	0.0125907	0.987793	0.978309	0.997369	-0.00919355	0.00717824	0.200281	0.990849	0.977006	1.00489	-0.0193808	0.0127934	0.142857	0.980806	0.956518	1.00571	-0.00935557	0.00712409	0.201523	0.990688	0.976951	1.00462	-0.0079848	0.0095142	0.409967	0.992047	0.973719	1.01072
1-linoleoyl-gpc (18:2) levels	26	0.0118372	0.00594505	0.0464702	1.01191	1.00018	1.02377	0.00913238	0.00873398	0.295739	1.00917	0.992046	1.0266	-0.00916996	0.017203	0.59871	0.990872	0.958019	1.02485	-0.00444766	0.0147558	0.765588	0.995562	0.967182	1.02478	0.0125763	0.0134234	0.358149	1.01266	0.98636	1.03965
7-methylxanthine levels	19	0.0183502	0.00715157	0.0102911	1.01852	1.00434	1.0329	0.0251236	0.0100075	0.0120566	1.02544	1.00552	1.04575	0.0273781	0.0183887	0.153837	1.02776	0.991374	1.06547	0.0277974	0.0171976	0.123409	1.02819	0.994107	1.06344	0.0175519	0.0161448	0.292143	1.01771	0.986007	1.05043
5,6-dihydrouridine levels	31	0.0138448	0.00558726	0.0132147	1.01394	1.0029	1.02511	0.0140946	0.00794462	0.0760457	1.01419	0.998524	1.03011	0.0188629	0.015449	0.231603	1.01904	0.988648	1.05037	0.0163535	0.0120157	0.183646	1.01649	0.992829	1.04071	-0.000856358	0.0115425	0.941367	0.999144	0.976794	1.02201
Cysteine-glutathione disulfide levels	24	0.0138098	0.00635192	0.0296966	1.01391	1.00136	1.02661	0.0036698	0.00908139	0.686138	1.00368	0.98597	1.0217	-0.00500495	0.0182315	0.786134	0.995008	0.96008	1.03121	-0.00574718	0.0172196	0.741586	0.994269	0.961272	1.0284	-0.00846602	0.017126	0.625968	0.99157	0.958838	1.02542
2-hydroxypalmitate levels	21	0.0151483	0.00703901	0.031393	1.01526	1.00135	1.02937	0.0175536	0.00962881	0.0682986	1.01771	0.998682	1.0371	0.0199241	0.0186127	0.297162	1.02012	0.98358	1.05803	0.0203637	0.0190801	0.298562	1.02057	0.983111	1.05946	0.047342	0.0157088	0.00714111	1.04848	1.01669	1.08126
Glycolithocholate sulfate levels	19	-0.0129985	0.00652626	0.046402	0.987086	0.97454	0.999793	-0.0105629	0.00884619	0.232454	0.989493	0.972484	1.0068	-0.0111986	0.0152846	0.473192	0.988864	0.959679	1.01894	-0.0103913	0.00983601	0.304735	0.989663	0.970766	1.00893	-0.0255761	0.0125948	0.0582293	0.974748	0.95098	0.99911
Alpha-hydroxycaproate levels	19	-0.0127328	0.0057197	0.0260055	0.987348	0.976341	0.998479	-0.0112774	0.00789215	0.15302	0.988786	0.973608	1.0042	-0.0122104	0.0153937	0.437987	0.987864	0.958503	1.01812	-0.0106248	0.0156458	0.505724	0.989431	0.95955	1.02024	-0.0313799	0.012681	0.0241719	0.969107	0.945317	0.993496
4-allylphenol sulfate levels	22	0.0161322	0.00803137	0.0445747	1.01626	1.00039	1.03239	0.0144316	0.00984917	0.142851	1.01454	0.995139	1.03431	0.0117426	0.0170817	0.499329	1.01181	0.978497	1.04626	0.0128055	0.0152779	0.411373	1.01289	0.983007	1.04368	0.000495961	0.0191597	0.979605	1.0005	0.963621	1.03878
5alpha-androstan-3alpha,17alpha-diol monosulfate levels	25	-0.00870076	0.00398941	0.0291861	0.991337	0.983616	0.999119	-0.011878	0.00563491	0.0350366	0.988192	0.977338	0.999167	-0.00793505	0.00974991	0.423728	0.992096	0.973318	1.01124	-0.0122914	0.00573243	0.0423554	0.987784	0.976748	0.998945	-0.0212783	0.00731102	0.00787817	0.978947	0.965019	0.993075
Androstenediol (3beta,17beta) disulfate (2) levels	38	-0.0143658	0.00531669	0.00689187	0.985737	0.975518	0.996063	-0.00534047	0.00765092	0.485166	0.994674	0.979869	1.0097	8.44806037789136e-06	0.0131158	0.99949	1.00001	0.974629	1.02605	-0.0034096	0.0120512	0.77881	0.996596	0.973332	1.02042	-0.00399417	0.0123248	0.747756	0.996014	0.972242	1.02037
5alpha-pregnan-3beta,20alpha-diol monosulfate (2) levels	29	0.0128007	0.00511891	0.0123959	1.01288	1.00277	1.0231	0.0101838	0.00791039	0.197954	1.01024	0.994694	1.02602	0.00650306	0.0131796	0.625565	1.00652	0.980857	1.03286	0.00861514	0.00989198	0.391203	1.00865	0.989285	1.0284	0.00434034	0.0116902	0.713326	1.00435	0.981599	1.02763
5alpha-androstan-3alpha,17beta-diol monosulfate (1) levels	21	-0.00739159	0.00348801	0.0340783	0.992636	0.985873	0.999445	-0.00920432	0.00442209	0.0373937	0.990838	0.982287	0.999463	-0.0113751	0.00948349	0.244365	0.988689	0.970482	1.00724	-0.00911218	0.00392651	0.0309879	0.990929	0.983332	0.998585	-0.00918145	0.00461884	0.0614359	0.990861	0.981931	0.999871
Indole-3-carboxylate levels	13	-0.0186248	0.00711184	0.00882295	0.981548	0.967961	0.995325	-0.0137761	0.00987735	0.163101	0.986318	0.967407	1.0056	-0.0133121	0.01548	0.406668	0.986776	0.957286	1.01717	-0.0100874	0.0151503	0.518122	0.989963	0.960999	1.0198	-0.0166696	0.0147569	0.282672	0.983469	0.955431	1.01233
Sphingomyelin (d18:1/18:1, d18:2/18:0) levels	30	-0.0119682	0.0056131	0.0329915	0.988103	0.977292	0.999034	-0.0171822	0.00827677	0.037898	0.982965	0.967147	0.999041	-0.0216769	0.0146674	0.150213	0.978556	0.950825	1.0071	-0.0202878	0.0113735	0.0849285	0.979917	0.958314	1.00201	-0.0130976	0.0126592	0.309696	0.986988	0.9628	1.01178
Beta-citrylglutamate levels	25	0.0119539	0.00417044	0.00415258	1.01203	1.00379	1.02033	0.0137068	0.00544808	0.011873	1.0138	1.00303	1.02468	0.00166889	0.0136297	0.903566	1.00167	0.975266	1.02879	0.012194	0.00551198	0.0367126	1.01227	1.00139	1.02326	0.0134657	0.00706993	0.0694068	1.01356	0.999609	1.0277
1-palmitoyl-GPG (16:0) levels	20	-0.0136429	0.00685522	0.0465744	0.98645	0.973284	0.999793	-0.00368364	0.00937926	0.694509	0.996323	0.978175	1.01481	0.00449832	0.0166308	0.789706	1.00451	0.972293	1.03779	0.00553795	0.0155586	0.725805	1.00555	0.975352	1.03669	-0.00862659	0.01658	0.609194	0.991411	0.959711	1.02416
Carnitine C14:1 levels	32	-0.0176617	0.0071642	0.0136909	0.982493	0.968794	0.996387	-0.012985	0.00887283	0.143342	0.987099	0.970081	1.00442	-0.00595276	0.0212739	0.781478	0.994065	0.953468	1.03639	-0.00702054	0.0200294	0.728326	0.993004	0.954776	1.03276	-0.0284649	0.0171567	0.107513	0.971936	0.939796	1.00518
1-(1-enyl-palmitoyl)-2-linoleoyl-GPE (p-16:0/18:2) levels	21	0.0163522	0.00629317	0.00936558	1.01649	1.00403	1.0291	0.0198486	0.00888985	0.0255671	1.02005	1.00243	1.03798	0.0142956	0.0148448	0.347048	1.0144	0.985309	1.04435	0.0186681	0.0104555	0.0893566	1.01884	0.998177	1.03994	0.0239311	0.0161309	0.154327	1.02422	0.992344	1.05712
Palmitoleoylcarnitine (C16:1) levels	19	-0.0183832	0.00789942	0.0199571	0.981785	0.966701	0.997104	-0.00748921	0.0105658	0.478439	0.992539	0.972196	1.01331	-0.00882954	0.0187945	0.644143	0.991209	0.95536	1.0284	-0.00746399	0.0161607	0.649714	0.992564	0.961617	1.02451	-0.0371725	0.0189668	0.0666143	0.96351	0.928349	1
Glycosyl-N-(2-hydroxynervonoyl)-sphingosine (d18:1/24:1(2OH)) levels	24	0.0117652	0.00592338	0.0470084	1.01183	1.00016	1.02365	0.0143213	0.00787631	0.0690213	1.01442	0.998884	1.03021	0.0297745	0.0144467	0.0507868	1.03022	1.00146	1.05981	0.0141701	0.00801255	0.0902423	1.01427	0.998467	1.03033	0.0184721	0.0124092	0.150794	1.01864	0.994167	1.04372
Cortolone glucuronide (1) levels	24	-0.0146848	0.00602719	0.0148334	0.985423	0.97385	0.997133	-0.0142826	0.00954752	0.134667	0.985819	0.967543	1.00444	-0.0311462	0.0189714	0.114248	0.969334	0.933952	1.00606	-0.0199111	0.0142529	0.175753	0.980286	0.95328	1.00806	-0.0147666	0.0122138	0.239491	0.985342	0.962034	1.00921
Glutamine conjugate of C7H12O2 levels	26	0.0159987	0.00628371	0.0108945	1.01613	1.00369	1.02872	0.0103911	0.00878405	0.236829	1.01045	0.993198	1.02799	-0.000107609	0.0157438	0.994601	0.999892	0.969509	1.03123	0.00372531	0.0154069	0.810912	1.00373	0.973875	1.0345	0.0348002	0.0153324	0.0324917	1.03541	1.00476	1.067
3-hydroxybutyroylglycine levels	26	0.0112136	0.00487204	0.0213564	1.01128	1.00167	1.02098	0.0179941	0.00673164	0.00751635	1.01816	1.00481	1.03168	0.00883902	0.0145685	0.549507	1.00888	0.980478	1.0381	0.0170355	0.00738509	0.0296369	1.01718	1.00256	1.03201	0.0289568	0.00971996	0.00652129	1.02938	1.00995	1.04918
4-allylcatechol sulfate levels	20	-0.0160199	0.0073485	0.0292559	0.984108	0.970035	0.998384	-0.0102181	0.0100939	0.311392	0.989834	0.970444	1.00961	-0.00660968	0.0198238	0.742467	0.993412	0.955554	1.03277	-0.0070097	0.0193204	0.720749	0.993015	0.956114	1.03134	-0.0394754	0.0145583	0.0142967	0.961294	0.934251	0.989118
3-hydroxy-2-methylpyridine sulfate levels	18	-0.0187059	0.00869717	0.0314922	0.981468	0.964879	0.998342	-0.00901498	0.0106268	0.396257	0.991026	0.970597	1.01188	-0.00713727	0.0198337	0.723387	0.992888	0.955031	1.03225	-0.00713727	0.0169683	0.679299	0.992888	0.96041	1.02646	-0.0171435	0.0208867	0.42383	0.983003	0.943573	1.02408
Cis 3,4-methyleneheptanoate levels	21	-0.0191981	0.00835052	0.0215034	0.980985	0.96506	0.997173	-0.0115653	0.0105798	0.274325	0.988501	0.968214	1.00921	0.0122476	0.0256592	0.638308	1.01232	0.96267	1.06454	0.0122476	0.0227644	0.596502	1.01232	0.968148	1.05851	-0.00829567	0.0192555	0.671447	0.991739	0.955007	1.02988
Oleoyl ethanolamide levels	25	-0.0151215	0.00626822	0.0158478	0.984992	0.972965	0.997168	-0.0108655	0.00894171	0.224308	0.989193	0.972008	1.00668	-0.0146053	0.016112	0.373689	0.985501	0.954865	1.01712	-0.0115438	0.00992666	0.256298	0.988523	0.969475	1.00794	-0.0286571	0.012213	0.0279374	0.97175	0.948765	0.995291
Creatine levels	21	0.0142279	0.00703965	0.0432681	1.01433	1.00043	1.02842	0.02142	0.00963399	0.0261901	1.02165	1.00254	1.04113	0.00919544	0.0186584	0.6275	1.00924	0.972996	1.04683	0.0250258	0.0106678	0.0294011	1.02534	1.00413	1.04701	0.0520777	0.0151681	0.00278596	1.05346	1.0226	1.08525
Histidine levels	20	-0.0190433	0.00705379	0.00693961	0.981137	0.967666	0.994796	-0.0203875	0.0100631	0.042768	0.979819	0.960683	0.999336	0.00667672	0.0194081	0.734612	1.0067	0.969124	1.04573	0.00631976	0.0205217	0.761467	1.00634	0.966666	1.04764	-0.0167752	0.0170386	0.337901	0.983365	0.951067	1.01676
12,13-DiHOME levels	26	-0.012599	0.00620621	0.0423495	0.98748	0.975541	0.999565	-0.0085809	0.00889804	0.334866	0.991456	0.974315	1.0089	-0.000889961	0.0162616	0.95679	0.99911	0.967768	1.03147	-0.000488676	0.0173895	0.977804	0.999511	0.966019	1.03417	-0.0165416	0.0141443	0.253689	0.983594	0.956701	1.01124
Alpha-ketobutyrate levels	15	-0.0242424	0.0093766	0.00972604	0.976049	0.958275	0.994153	-0.0278232	0.0122459	0.0230843	0.97256	0.949495	0.996186	-0.0371537	0.025269	0.163588	0.963528	0.91697	1.01245	-0.0348755	0.0232482	0.15579	0.965726	0.922708	1.01075	-0.0524446	0.0189299	0.0159035	0.948907	0.914345	0.984775
X-12816 levels	25	0.0122675	0.00517117	0.0176787	1.01234	1.00213	1.02266	0.0079674	0.00688339	0.247076	1.008	0.994491	1.02169	0.00460173	0.0142559	0.749646	1.00461	0.97693	1.03308	0.00460173	0.0129369	0.725168	1.00461	0.979459	1.03041	0.0190954	0.0115374	0.111489	1.01928	0.996488	1.04259
X-16397 levels	16	0.0160225	0.00728057	0.0277559	1.01615	1.00175	1.03076	0.0149358	0.0103798	0.150169	1.01505	0.994606	1.03591	0.0185775	0.0178678	0.31494	1.01875	0.983691	1.05506	0.0141836	0.0153693	0.37069	1.01428	0.984186	1.0453	0.012061	0.0173477	0.498276	1.01213	0.978298	1.04714
X-24951 levels	21	0.0150758	0.00728258	0.0384408	1.01519	1.0008	1.02978	0.0170821	0.00994679	0.0859164	1.01723	0.997589	1.03725	0.0179315	0.0189827	0.356124	1.01809	0.98091	1.05669	0.0179315	0.0188294	0.352307	1.01809	0.981205	1.05637	0.0153	0.0169544	0.378134	1.01542	0.982229	1.04973
X-24585 levels	15	0.0181573	0.00848159	0.0322911	1.01832	1.00153	1.03539	0.0262781	0.0115213	0.0225581	1.02663	1.0037	1.05007	0.0288321	0.0210341	0.192035	1.02925	0.987682	1.07257	0.03073	0.019497	0.137315	1.03121	0.992544	1.07138	0.0661334	0.0197485	0.00523301	1.06837	1.02781	1.11053
Glycochenodeoxycholate glucuronide (1) levels	22	-0.0111062	0.00536343	0.0383839	0.988955	0.978613	0.999406	-0.00784891	0.00727796	0.280833	0.992182	0.978129	1.00644	-0.0332808	0.0160499	0.0506098	0.967267	0.937312	0.998179	-0.00929742	0.00793358	0.254359	0.990746	0.975459	1.00627	-0.0173164	0.0102002	0.105081	0.982833	0.963379	1.00268
Glycine levels	22	0.00804776	0.00365235	0.0275631	1.00808	1.00089	1.01532	0.0111587	0.00429941	0.00944774	1.01122	1.00274	1.01978	0.00773486	0.0130398	0.5594	1.00776	0.982335	1.03385	0.0111412	0.00448565	0.0215206	1.0112	1.00235	1.02013	0.0146457	0.00517141	0.0102992	1.01475	1.00452	1.02509
Adenosine 5'-diphosphate (ADP) to Adenosine 5'-monophosphate (AMP) ratio	21	-0.0108711	0.00553079	0.0493487	0.989188	0.978522	0.999969	-0.00637873	0.00729056	0.381612	0.993642	0.979544	1.00794	-0.00484577	0.0152703	0.754279	0.995166	0.965822	1.0254	-0.00546364	0.0148963	0.717637	0.994551	0.965933	1.02402	-0.00735903	0.0139323	0.603477	0.992668	0.965928	1.02015
Arachidonate (20:4n6) to oleate to vaccenate (18:1) ratio	17	-0.0131922	0.00451741	0.00349688	0.986894	0.978195	0.995671	-0.00975668	0.00538724	0.0701298	0.990291	0.979889	1.0008	-0.0281097	0.0150396	0.0800339	0.972282	0.944039	1.00137	-0.00876366	0.00547163	0.128788	0.991275	0.980701	1.00196	-0.00423008	0.00714336	0.562558	0.995779	0.981934	1.00982
Glycine to pyridoxal ratio	14	0.0140099	0.0068427	0.0406165	1.01411	1.0006	1.0278	0.0206051	0.00736514	0.00514756	1.02082	1.00619	1.03566	0.00917313	0.0180512	0.619846	1.00922	0.974133	1.04556	0.0189584	0.00724955	0.0213839	1.01914	1.00476	1.03372	0.0171164	0.0126151	0.199813	1.01726	0.99242	1.04273
Glycine to alanine ratio	19	0.0123043	0.0044216	0.00538985	1.01238	1.00364	1.02119	0.0137204	0.00508103	0.00692743	1.01381	1.00377	1.02396	0.0116484	0.0130421	0.383567	1.01172	0.986182	1.03791	0.0139262	0.00494579	0.011443	1.01402	1.00424	1.0239	0.0109654	0.00676287	0.123328	1.01103	0.997713	1.02452
Phosphate to mannose ratio	24	0.0136306	0.00585212	0.0198498	1.01372	1.00216	1.02542	0.0132687	0.00887825	0.13504	1.01336	0.995876	1.03115	0.0281451	0.0173482	0.118353	1.02854	0.99416	1.06412	0.0152793	0.00978052	0.131893	1.0154	0.996117	1.03505	0.000367716	0.0131276	0.977906	1.00037	0.974957	1.02644
Pyruvate to 3-methyl-2-oxobutyrate ratio	21	-0.0138276	0.0066846	0.0385866	0.986268	0.97343	0.999275	-0.00932588	0.0090536	0.302975	0.990717	0.973292	1.00845	-0.00456561	0.0175078	0.796932	0.995445	0.961865	1.0302	-0.00629233	0.0144685	0.668292	0.993727	0.965943	1.02231	-0.0194057	0.014569	0.198623	0.980781	0.953171	1.00919
Cysteine to 5-oxoproline ratio	19	0.0122387	0.00503978	0.0151652	1.01231	1.00236	1.02236	0.0153472	0.00663923	0.0208003	1.01547	1.00234	1.02877	0.0178817	0.0140547	0.219461	1.01804	0.990381	1.04648	0.0157082	0.0066157	0.0289045	1.01583	1.00275	1.02909	0.0134166	0.00780108	0.103614	1.01351	0.998128	1.02912
Cysteine to alanine ratio	28	0.0165654	0.00728482	0.022968	1.0167	1.00229	1.03132	0.0114096	0.00881821	0.19571	1.01147	0.994143	1.02911	0.00936405	0.0167849	0.58152	1.00941	0.97674	1.04317	0.00818804	0.0171672	0.63723	1.00822	0.974862	1.04272	0.0300948	0.0154058	0.061603	1.03055	0.999899	1.06214
Thyroxine to taurocholate ratio	21	-0.0146969	0.0070831	0.0379934	0.985411	0.971825	0.999186	-0.00837847	0.00923803	0.364431	0.991657	0.973863	1.00978	-0.00584329	0.0158885	0.716909	0.994174	0.963691	1.02562	-0.0066111	0.0153312	0.670922	0.993411	0.964004	1.02371	-0.0126978	0.0142534	0.384146	0.987382	0.96018	1.01536
Creatine to carnitine ratio	17	0.0146934	0.00658457	0.0256482	1.0148	1.00179	1.02798	0.0233037	0.00925708	0.0118225	1.02358	1.00517	1.04232	0.0265978	0.0184561	0.16883	1.02695	0.99047	1.06478	0.0284981	0.010786	0.0177513	1.02891	1.00738	1.05089	0.0352439	0.0166939	0.0519494	1.03587	1.00253	1.07033
Spermidine to (N(1) + N(8))-acetylspermidine ratio	22	0.0188886	0.00703433	0.00724871	1.01907	1.00511	1.03322	0.0227143	0.00921347	0.0136884	1.02297	1.00467	1.04162	0.0369015	0.0163232	0.0345226	1.03759	1.00492	1.07132	0.0254404	0.016215	0.131608	1.02577	0.993679	1.05889	0.0156163	0.0155721	0.327918	1.01574	0.985206	1.04722
Spermidine to taurocholate ratio	17	-0.0172888	0.00753201	0.0217114	0.98286	0.968457	0.997477	-0.0265486	0.0103399	0.0102408	0.973801	0.954264	0.993737	-0.0294152	0.0187002	0.135285	0.971013	0.936068	1.00726	-0.0302268	0.0189137	0.12957	0.970225	0.934917	1.00687	-0.0305677	0.0169194	0.090914	0.969895	0.938259	1.0026
Choline to taurocholate ratio	22	-0.0172605	0.00678159	0.0109217	0.982888	0.96991	0.996039	-0.00433506	0.00922103	0.638264	0.995674	0.977841	1.01383	0.00404803	0.0172046	0.816265	1.00406	0.970763	1.03849	0.00250554	0.0152542	0.871104	1.00251	0.972979	1.03293	-0.00507667	0.0143362	0.726958	0.994936	0.967369	1.02329
Adenosine 5'-diphosphate (ADP) to glycine ratio	24	-0.00985479	0.00451937	0.0292155	0.990194	0.981461	0.999004	-0.00764259	0.00658092	0.245509	0.992387	0.979668	1.00527	-0.00473773	0.0133341	0.725595	0.995273	0.969599	1.02163	-0.00574602	0.00933776	0.544363	0.99427	0.976239	1.01264	-0.0244935	0.0109584	0.0358821	0.975804	0.955069	0.996989
Phosphate to N-palmitoyl-sphingosine (d18:1 to 16:0) ratio	23	-0.0178348	0.00657885	0.00670945	0.982323	0.969738	0.995072	-0.0227787	0.00952123	0.0167382	0.977479	0.959407	0.995891	-0.0313017	0.0198078	0.128316	0.969183	0.932277	1.00755	-0.0297447	0.0191048	0.133758	0.970693	0.935017	1.00773	-0.00786667	0.0171723	0.651584	0.992164	0.959326	1.02613
Phosphate to glutamine ratio	26	0.0176164	0.00620205	0.00450555	1.01777	1.00548	1.03022	0.0202611	0.00874687	0.0205372	1.02047	1.00312	1.03811	0.0201513	0.0167773	0.240968	1.02036	0.987348	1.05447	0.0229673	0.0136172	0.104113	1.02323	0.996285	1.05091	0.0177148	0.0138843	0.214204	1.01787	0.990547	1.04595
Mannose to N-acetylglucosamine to N-acetylgalactosamine ratio	23	-0.0130149	0.00615219	0.0343886	0.987069	0.975239	0.999044	-0.0156979	0.00736142	0.0329692	0.984425	0.970323	0.998731	-0.00736605	0.0123381	0.556592	0.992661	0.968944	1.01696	-0.0145131	0.007485	0.0654404	0.985592	0.971238	1.00016	-0.0204588	0.0129883	0.130162	0.979749	0.955122	1.00501
Alpha-ketobutyrate to pyruvate ratio	14	0.0200559	0.00963575	0.0373969	1.02026	1.00117	1.03971	0.017575	0.0126335	0.164184	1.01773	0.992839	1.04325	0.019737	0.0213602	0.372317	1.01993	0.978114	1.06354	0.0193245	0.019152	0.331384	1.01951	0.981951	1.05851	0.0545646	0.0259518	0.0572862	1.05608	1.00371	1.11119
Adenosine 5'-diphosphate (ADP) to N-acetylneuraminate ratio	14	0.013078	0.00616934	0.03402	1.01316	1.00099	1.02549	0.0108057	0.00840418	0.198529	1.01086	0.99435	1.02765	-0.00149094	0.01619	0.92803	0.99851	0.967322	1.0307	-0.00429818	0.0170995	0.805463	0.995711	0.962893	1.02965	0.00365927	0.0125736	0.775999	1.00367	0.979234	1.02871
Glutamate to 5-oxoproline ratio	21	0.0176678	0.00690534	0.0105105	1.01782	1.00414	1.03169	0.00484629	0.0100532	0.629761	1.00486	0.985252	1.02485	-0.0101323	0.0216058	0.644168	0.989919	0.948874	1.03274	-0.00817069	0.0164867	0.625583	0.991863	0.960324	1.02444	0.0304462	0.0166856	0.0838126	1.03091	0.997745	1.06519
Serine to threonine ratio	22	0.0126898	0.00473398	0.00734958	1.01277	1.00342	1.02221	0.0150758	0.0069156	0.02926	1.01519	1.00152	1.02904	0.00580651	0.0137488	0.677077	1.00582	0.979081	1.0333	0.019077	0.00726651	0.0158122	1.01926	1.00485	1.03388	0.010687	0.00936469	0.267266	1.01074	0.992362	1.02947
Threonine to pyruvate ratio	30	-0.0148134	0.00622086	0.0172544	0.985296	0.973355	0.997383	-0.0176724	0.00827413	0.0326901	0.982483	0.966678	0.998546	-0.0239015	0.0175924	0.18474	0.976382	0.943289	1.01064	-0.0212041	0.0139427	0.139138	0.979019	0.952627	1.00614	-0.014712	0.0144319	0.316738	0.985396	0.957913	1.01367

## Sheet: Table S3
Table S3. The result of forward MR analysis (IVW) between plasma metabolites and facial pain
Exposure	nsnp	IVW						weighted median						sample mode						weighted mode						MR Egger
		b	se	pval	or	or_lci95	or_uci95	b	se	pval	or	or_lci95	or_uci95	b	se	pval	or	or_lci95	or_uci95	b	se	pval	or	or_lci95	or_uci95	b	se	pval	or	or_lci95	or_uci95
3-phenylpropionate hydrocinnamate levels	26	-0.0597898	0.0235966	0.0112823	0.941963	0.899389	0.986551	-0.0413279	0.0325943	0.204816	0.959514	0.900133	1.02281	-0.0267039	0.0686373	0.700527	0.973649	0.851094	1.11385	-0.0282965	0.0653915	0.668925	0.9721	0.855162	1.10503	0.0229097	0.0474027	0.633263	1.02317	0.932394	1.12279
4-guanidinobutanoate levels	22	0.0374787	0.0157187	0.0171101	1.03819	1.00669	1.07067	0.0335179	0.0190276	0.0781463	1.03409	0.996231	1.07338	0.053025	0.0527437	0.32618	1.05446	0.950894	1.1693	0.0337849	0.0181067	0.0760887	1.03436	0.998297	1.07173	0.034544	0.0239406	0.164527	1.03515	0.987697	1.08488
Alpha-hydroxyisocaproate levels	22	-0.0533586	0.0271255	0.0491717	0.94804	0.898953	0.999807	-0.0681117	0.0363246	0.060781	0.934156	0.86996	1.00309	-0.0763026	0.0683788	0.27708	0.926536	0.810321	1.05942	-0.075133	0.0628619	0.24533	0.92762	0.820089	1.04925	0.00819788	0.0679962	0.905239	1.00823	0.882431	1.15197
N-acetylaspartate (naa) levels	19	-0.0702663	0.0285508	0.0138513	0.932146	0.881416	0.985795	-0.0460552	0.0388702	0.236079	0.954989	0.884935	1.03059	-0.0136755	0.0676931	0.842165	0.986418	0.863852	1.12637	-0.016342	0.0656357	0.806195	0.983791	0.865033	1.11885	-0.0326409	0.0625854	0.608718	0.967886	0.856151	1.0942
Citramalate levels	25	-0.0471775	0.0227991	0.0385207	0.953918	0.91223	0.997512	-0.0423798	0.0306589	0.16688	0.958506	0.902604	1.01787	-0.0281122	0.0570438	0.626621	0.972279	0.86943	1.0873	-0.0271023	0.0595417	0.653069	0.973262	0.866058	1.09374	-0.123968	0.0482923	0.0172331	0.883408	0.803626	0.97111
Decanoylcarnitine (C10) levels	26	-0.0385494	0.0194125	0.0470554	0.962184	0.926262	0.999499	-0.0291126	0.0283797	0.304973	0.971307	0.918754	1.02687	-0.000258866	0.0563974	0.996374	0.999741	0.89512	1.11659	-0.0260656	0.0279852	0.360551	0.974271	0.922271	1.0292	-0.0414705	0.0376067	0.281074	0.959378	0.891206	1.03276
Hyocholate levels	18	0.0567694	0.0238059	0.0170942	1.05841	1.01016	1.10897	0.0728625	0.0320887	0.0231677	1.07558	1.01002	1.1454	0.097027	0.0558516	0.100429	1.10189	0.987635	1.22936	0.0948609	0.0578035	0.119148	1.09951	0.981735	1.2314	0.0420188	0.0491159	0.404902	1.04291	0.947197	1.1483
Stearoylcarnitine levels	22	-0.0498283	0.0222505	0.0251282	0.951393	0.910793	0.993802	-0.04515	0.0315138	0.151943	0.955854	0.8986	1.01676	-0.00492308	0.0729669	0.946846	0.995089	0.862484	1.14808	0.0172328	0.0632535	0.787944	1.01738	0.898756	1.15167	-0.0884091	0.0608712	0.161901	0.915386	0.812437	1.03138
1-linoleoyl-GPE (18:2) levels	32	0.0377412	0.0189373	0.0462664	1.03846	1.00062	1.07773	0.0616408	0.0285817	0.0310327	1.06358	1.00564	1.12486	0.0607569	0.0548548	0.276557	1.06264	0.954318	1.18326	0.0639572	0.0309191	0.0470179	1.06605	1.00336	1.13265	0.0645354	0.0389074	0.107599	1.06666	0.988345	1.15119
4-vinylphenol sulfate levels	24	-0.0485342	0.0243715	0.0464334	0.952625	0.908189	0.999234	-0.0337045	0.0333034	0.311516	0.966857	0.905762	1.03207	-0.0918875	0.0751265	0.233675	0.912208	0.787308	1.05692	-0.0835231	0.0746176	0.274546	0.91987	0.794713	1.06474	-0.0784944	0.0545705	0.164394	0.924507	0.830728	1.02887
N-methylproline levels	21	0.0780063	0.028685	0.0065398	1.08113	1.02202	1.14365	0.0696407	0.0401156	0.0825639	1.07212	0.991054	1.15982	0.0622323	0.0767284	0.426871	1.06421	0.915619	1.23691	0.0622323	0.0676966	0.368903	1.06421	0.931971	1.21521	0.183772	0.0612315	0.00734117	1.20174	1.06583	1.35498
4-allylphenol sulfate levels	26	-0.0524028	0.0237946	0.0276446	0.948947	0.905706	0.994251	-0.0404509	0.0337681	0.230955	0.960356	0.898852	1.02607	-0.0408377	0.0573179	0.482766	0.959985	0.857975	1.07412	-0.0393752	0.0573544	0.498701	0.96139	0.859169	1.07577	-0.0050367	0.0581039	0.931642	0.994976	0.887879	1.11499
Pantoate levels	25	0.0519436	0.0245822	0.0345958	1.05332	1.00377	1.10531	0.0290583	0.0325586	0.372129	1.02948	0.965841	1.09732	0.00700401	0.0670019	0.917614	1.00703	0.883097	1.14835	0.00700401	0.0602872	0.908479	1.00703	0.894797	1.13334	0.0473285	0.060824	0.444429	1.04847	0.930637	1.18121
Beta-citrylglutamate levels	25	0.0326856	0.0160546	0.0417602	1.03323	1.00122	1.06626	0.0183823	0.0204247	0.368119	1.01855	0.978583	1.06015	0.014449	0.0449137	0.750461	1.01455	0.92906	1.10792	0.0193251	0.0194437	0.330186	1.01951	0.981391	1.05912	0.000633734	0.0266749	0.981251	1.00063	0.949662	1.05434
1-stearoyl-2-oleoyl-gpc (18:0/18:1) levels	34	-0.0403529	0.0204621	0.0486003	0.96045	0.922693	0.999753	-0.0289348	0.0293008	0.323394	0.97148	0.91726	1.0289	-0.00731841	0.0604438	0.904363	0.992708	0.881802	1.11756	-0.00607965	0.0542803	0.911498	0.993939	0.893625	1.10551	0.0433856	0.061664	0.486782	1.04434	0.925449	1.17851
1,2-dilinoleoyl-GPC (18:2/18:2) levels	16	0.0593167	0.0221981	0.00753656	1.06111	1.01593	1.1083	0.0617927	0.0298856	0.0386739	1.06374	1.00322	1.12791	0.0895346	0.0576223	0.141069	1.09367	0.976867	1.22443	0.0641721	0.0288543	0.0419268	1.06628	1.00765	1.12832	0.0960051	0.0399059	0.0305287	1.10076	1.01795	1.19032
1-(1-enyl-palmitoyl)-2-arachidonoyl-gpc (p-16:0/20:4) levels	35	-0.0361552	0.0135213	0.00749673	0.964491	0.939266	0.990393	-0.0367167	0.0190826	0.0543431	0.963949	0.928562	1.00069	-0.0534195	0.0460363	0.253978	0.947982	0.86619	1.0375	-0.0308675	0.0188422	0.110602	0.969604	0.934449	1.00608	-0.0267893	0.0220345	0.232692	0.973566	0.932415	1.01653
1-(1-enyl-stearoyl)-2-arachidonoyl-GPE (p-18:0/20:4) levels	23	-0.0466499	0.0200649	0.0200743	0.954421	0.917615	0.992704	-0.0586157	0.0278402	0.0352537	0.943069	0.892988	0.995959	-0.0505777	0.0565185	0.380533	0.95068	0.850991	1.06205	-0.0588418	0.0308816	0.0698808	0.942856	0.88748	1.00169	-0.0150032	0.0406314	0.715638	0.985109	0.9097	1.06677
1-(1-enyl-palmitoyl)-2-linoleoyl-GPE (p-16:0/18:2) levels	21	0.0535975	0.0239088	0.024978	1.05506	1.00676	1.10568	0.0697055	0.0343041	0.0421546	1.07219	1.00247	1.14676	0.0783239	0.0706855	0.280984	1.08147	0.941558	1.24218	0.0920672	0.0618197	0.152013	1.09644	0.97132	1.23767	0.0231544	0.0611401	0.709101	1.02342	0.907846	1.15372
1-oleoyl-2-arachidonoyl-GPE (18:1/20:4) levels	28	-0.0317612	0.0158956	0.0457037	0.968738	0.939022	0.999394	-0.0393378	0.0219316	0.0728673	0.961426	0.920974	1.00365	-0.0137248	0.0486484	0.780001	0.986369	0.896663	1.08505	-0.0314457	0.020139	0.130069	0.969044	0.931538	1.00806	-0.042779	0.0283183	0.142938	0.958123	0.906392	1.01281
Ceramide (d18:1/24:1) levels	29	-0.0429229	0.0191292	0.0248427	0.957985	0.922732	0.994585	-0.0537192	0.0265895	0.0433503	0.947698	0.899573	0.998397	-0.0529315	0.0458234	0.257804	0.948445	0.866975	1.03757	-0.0529315	0.0293371	0.0819608	0.948445	0.895447	1.00458	-0.011786	0.0379803	0.758701	0.988283	0.917386	1.06466
Perfluorooctanesulfonate (PFOS) levels	23	-0.0512399	0.0210181	0.014773	0.950051	0.911708	0.990006	-0.0654703	0.0344813	0.0576017	0.936627	0.875418	1.00212	-0.0943766	0.0557204	0.104426	0.90994	0.815798	1.01495	-0.0724125	0.0330453	0.0393088	0.930147	0.871812	0.992385	-0.0756112	0.0317263	0.0266827	0.927177	0.871277	0.986662
Linoleoyl-arachidonoyl-glycerol (18:2/20:4) [1] levels	20	-0.0473981	0.0186463	0.0110233	0.953708	0.919482	0.989207	-0.0494333	0.0262444	0.0596222	0.951769	0.904048	1.00201	-0.0264482	0.0413057	0.529622	0.973898	0.89816	1.05602	-0.0483485	0.0249778	0.0679335	0.952802	0.907279	1.00061	-0.0501985	0.0354384	0.173703	0.951041	0.887224	1.01945
Arachidonoylcarnitine (C20:4) levels	34	-0.0330745	0.0135702	0.0147979	0.967466	0.942073	0.993544	-0.0626386	0.0177315	0.000411477	0.939283	0.9072	0.9725	-0.0929209	0.0485464	0.0643173	0.911266	0.828555	1.00223	-0.063342	0.0218966	0.00671318	0.938622	0.899192	0.979782	-0.0568521	0.0228397	0.0181941	0.944734	0.903375	0.987986
Ascorbic acid 3-sulfate levels	20	0.0696045	0.0269105	0.00969507	1.07208	1.017	1.13015	0.0981337	0.0376434	0.00913588	1.10311	1.02465	1.18758	0.139898	0.0775729	0.0872016	1.15016	0.987928	1.33902	0.138684	0.0770297	0.0876951	1.14876	0.987781	1.33598	0.0376969	0.0621901	0.551979	1.03842	0.919251	1.17303
3-ethylcatechol sulfate (2) levels	14	-0.0501084	0.024482	0.0406831	0.951126	0.906564	0.997879	-0.041028	0.0336768	0.223115	0.959802	0.898495	1.02529	-0.0303533	0.0583553	0.611706	0.970103	0.865256	1.08765	-0.0303533	0.0538354	0.582476	0.970103	0.872955	1.07806	-0.0702314	0.0691453	0.329811	0.932178	0.814031	1.06747
Phosphoethanolamine levels	25	-0.0280641	0.0137182	0.040781	0.972326	0.946531	0.998824	-0.0252296	0.0188248	0.18017	0.975086	0.939764	1.01174	-0.0509846	0.0528959	0.344725	0.950293	0.856706	1.0541	-0.0256259	0.0167258	0.13857	0.9747	0.943265	1.00718	-0.0209049	0.017141	0.234982	0.979312	0.946957	1.01277
Trans-4-hydroxyproline levels	26	-0.052953	0.0251158	0.0350004	0.948425	0.902867	0.996281	-0.054743	0.0335766	0.103019	0.946728	0.88643	1.01113	-0.0910279	0.0675607	0.189953	0.912992	0.799757	1.04226	-0.0800682	0.0610367	0.201506	0.923053	0.818976	1.04036	-0.0792617	0.0490385	0.119097	0.923798	0.83914	1.017
Oleoyl ethanolamide levels	27	-0.0432202	0.0209122	0.038758	0.9577	0.91924	0.99777	0.00812194	0.0312533	0.79496	1.00816	0.948253	1.07184	-0.127891	0.0701441	0.0797816	0.879949	0.766919	1.00964	0.0173638	0.0396571	0.665112	1.01752	0.941422	1.09976	-0.0120077	0.0397113	0.764867	0.988064	0.914076	1.06804
Deoxycholate levels	27	0.0468355	0.0225396	0.0377166	1.04795	1.00266	1.09528	0.0487541	0.0312149	0.118315	1.04996	0.98765	1.11621	0.0584694	0.0631762	0.363218	1.06021	0.936734	1.19997	0.0654011	0.0611064	0.294328	1.06759	0.947084	1.20342	0.0546894	0.0572754	0.348796	1.05621	0.944055	1.18169
Palmitoleate (16:1n7) levels	27	0.0491604	0.0248307	0.0477232	1.05039	1.00049	1.10277	0.0481834	0.035165	0.170623	1.04936	0.979473	1.12424	0.0325635	0.072765	0.658209	1.0331	0.895784	1.19146	0.0325635	0.0727463	0.658127	1.0331	0.895817	1.19142	0.0444248	0.0657446	0.505423	1.04543	0.919032	1.1892
Phosphate levels (UKB data field 30810)	25	-0.0638429	0.0237398	0.00716064	0.938152	0.8955	0.982836	-0.0583817	0.0324419	0.0719276	0.94329	0.885177	1.00522	-0.0382113	0.0658678	0.567241	0.96251	0.845935	1.09515	-0.0420309	0.0637375	0.515893	0.95884	0.846236	1.08643	-0.108256	0.0563236	0.0670739	0.897397	0.803602	1.00214
Uridine levels	21	0.060013	0.025464	0.0184341	1.06185	1.01015	1.11619	0.0537938	0.0349879	0.124172	1.05527	0.985326	1.13017	0.05008	0.0651402	0.450994	1.05136	0.925339	1.19453	0.0432638	0.0611272	0.487257	1.04421	0.926311	1.17712	0.0412992	0.0568397	0.476334	1.04216	0.932294	1.16498
Pyridoxal levels	39	0.0381086	0.018957	0.0444038	1.03884	1.00095	1.07817	0.0244704	0.0266407	0.358339	1.02477	0.972636	1.0797	0.0218848	0.0570819	0.703565	1.02213	0.913935	1.14312	0.0233577	0.0514899	0.65267	1.02363	0.925369	1.13233	0.0705905	0.0348569	0.0501118	1.07314	1.00227	1.14902
Dimethylglycine levels	32	0.0536469	0.0171543	0.00176412	1.05511	1.02023	1.09119	0.0261304	0.0246027	0.288191	1.02647	0.978151	1.07719	0.0247875	0.0541186	0.650132	1.0251	0.921931	1.13981	0.0273934	0.0275257	0.327348	1.02777	0.973792	1.08474	0.0172978	0.0309589	0.58049	1.01745	0.957546	1.0811
Caprate (10:0) levels	14	-0.099249	0.0327742	0.00245963	0.905517	0.849178	0.965594	-0.0809087	0.0443897	0.0683498	0.922278	0.845428	1.00611	-0.106731	0.0816303	0.213699	0.898768	0.765883	1.05471	-0.102219	0.0728367	0.183931	0.902832	0.782721	1.04137	-0.0937967	0.0770944	0.247127	0.910468	0.782782	1.05898
X-10458 levels	25	-0.0653834	0.0218058	0.00271359	0.936708	0.897517	0.97761	-0.0462503	0.0333763	0.165832	0.954803	0.894341	1.01935	-0.0921539	0.0576974	0.123307	0.911965	0.814451	1.02115	-0.0478962	0.0420027	0.265409	0.953233	0.877901	1.03503	-0.129833	0.0452564	0.00867695	0.878242	0.803695	0.959704
X-12216 levels	22	-0.0526814	0.0244336	0.0310755	0.948682	0.904321	0.99522	-0.021203	0.0339231	0.53195	0.97902	0.916043	1.04633	-0.0154563	0.0564653	0.786966	0.984663	0.881502	1.0999	-0.0165868	0.0479694	0.73295	0.98355	0.895291	1.08051	-0.00275084	0.0670843	0.967698	0.997253	0.874384	1.13739
X-12740 levels	13	-0.0791996	0.0295993	0.00745679	0.923855	0.871783	0.979038	-0.099751	0.0402475	0.0131957	0.905063	0.83641	0.97935	-0.089847	0.0689648	0.217091	0.914071	0.798502	1.04637	-0.089847	0.0682817	0.212815	0.914071	0.799572	1.04497	-0.0689027	0.0723553	0.36141	0.933418	0.810002	1.07564
X-12849 levels	24	-0.0529371	0.0238465	0.0264247	0.94844	0.90513	0.993821	-0.0751755	0.0333509	0.0241913	0.927581	0.868886	0.99024	-0.0835863	0.0665794	0.221925	0.919812	0.807282	1.04803	-0.0781676	0.0596772	0.203183	0.924809	0.822724	1.03956	-0.00381965	0.0558505	0.946093	0.996188	0.892895	1.11143
X-18345 levels	31	-0.0472231	0.0203082	0.0200546	0.953875	0.916652	0.992608	-0.0294927	0.0267216	0.269721	0.970938	0.921394	1.02315	-0.0269431	0.0491943	0.587959	0.973417	0.883942	1.07195	-0.0242606	0.0489371	0.623683	0.976031	0.886763	1.07429	-0.103223	0.0366253	0.0086058	0.901926	0.83945	0.969052
X-21283 levels	16	0.0357745	0.0172002	0.0375356	1.03642	1.00206	1.07196	0.0402891	0.0195831	0.0396537	1.04111	1.00191	1.08185	0.0326924	0.0502921	0.525491	1.03323	0.936243	1.14027	0.0404048	0.0221813	0.0885205	1.04123	0.996934	1.0875	0.0395092	0.0248973	0.13486	1.0403	0.990754	1.09232
X-23739 levels	27	0.0458388	0.0192051	0.0169957	1.04691	1.00823	1.08706	0.0351218	0.0292588	0.22999	1.03575	0.97802	1.09688	0.0343373	0.0547836	0.536268	1.03493	0.929565	1.15225	0.0343373	0.0305057	0.270618	1.03493	0.974867	1.0987	0.0262963	0.0351969	0.461961	1.02665	0.958209	1.09997
X-24757 levels	21	0.0549806	0.0243456	0.0239245	1.05652	1.00729	1.10816	0.0504921	0.0321857	0.116701	1.05179	0.987487	1.12028	0.0320734	0.0606727	0.602881	1.03259	0.916819	1.16299	0.0291745	0.0528626	0.587137	1.0296	0.928267	1.142	0.0588444	0.0634586	0.365408	1.06061	0.936567	1.20108
X-25828 levels	16	-0.066186	0.032492	0.0416509	0.935957	0.878209	0.997502	-0.0529258	0.0442574	0.23175	0.94845	0.869645	1.0344	-0.0385614	0.0791795	0.633289	0.962173	0.823861	1.1237	-0.0434194	0.0798662	0.594669	0.95751	0.818766	1.11976	-0.14092	0.0660877	0.0511726	0.868559	0.763034	0.988676
N-acetylphenylalanine levels	27	0.0329587	0.0152884	0.0311001	1.03351	1.003	1.06495	0.0188373	0.0187337	0.314642	1.01902	0.982278	1.05713	0.027033	0.0440488	0.544743	1.0274	0.942421	1.12004	0.023889	0.0180472	0.197127	1.02418	0.988582	1.06105	0.014159	0.0243589	0.566267	1.01426	0.966973	1.06386
N-acetyl-aspartyl-glutamate (naag) levels	18	-0.0363576	0.0123574	0.00325925	0.964295	0.94122	0.987936	-0.0491999	0.0156447	0.00166187	0.951991	0.923242	0.981635	-0.0411239	0.0349588	0.255664	0.95971	0.896154	1.02777	-0.0397784	0.0149597	0.0165274	0.961002	0.933234	0.989597	-0.0501653	0.0178557	0.0125926	0.951072	0.918363	0.984946
Adenosine 5'-diphosphate (ADP) to pantothenate ratio	16	0.0469241	0.0234257	0.0451665	1.04804	1.00101	1.09728	0.0508682	0.0326081	0.118764	1.05218	0.987041	1.12163	0.0562617	0.0580914	0.348151	1.05787	0.94403	1.18545	0.0542263	0.0568745	0.355482	1.05572	0.94436	1.18022	0.0349897	0.053582	0.524328	1.03561	0.932365	1.15029
Arachidonate (20:4n6) to oleate to vaccenate (18:1) ratio	20	-0.0424984	0.0167342	0.0110974	0.958392	0.927468	0.990347	-0.0433253	0.0189808	0.0224545	0.9576	0.922629	0.993896	-0.0380125	0.0466596	0.425352	0.962701	0.878565	1.05489	-0.0431048	0.0209199	0.0533148	0.957811	0.919332	0.9979	-0.0425083	0.0266986	0.128759	0.958382	0.909521	1.00987
Arachidonate (20:4n6) to pyruvate ratio	17	-0.0563315	0.0284248	0.0475044	0.945226	0.894005	0.999381	-0.0739783	0.033079	0.0253248	0.928692	0.870391	0.990898	-0.0564264	0.069546	0.429068	0.945136	0.824699	1.08316	-0.072387	0.0341172	0.0498271	0.930171	0.870005	0.994498	-0.0196038	0.0643235	0.76473	0.980587	0.864436	1.11234
Citrulline to dimethylarginine (SDMA + ADMA) ratio	24	0.0521851	0.0224097	0.0198758	1.05357	1.0083	1.10088	0.0486574	0.0298908	0.10356	1.04986	0.99012	1.11321	0.0285931	0.0534631	0.597909	1.02901	0.926636	1.14269	0.047279	0.0497097	0.351442	1.04841	0.951085	1.1557	0.0616757	0.0550973	0.275045	1.06362	0.954741	1.18491
Mannose to S-methylcysteine ratio	18	0.0482098	0.0245251	0.0493296	1.04939	1.00014	1.10107	0.0372901	0.0352423	0.290008	1.03799	0.968715	1.11223	0.0510077	0.0568247	0.381919	1.05233	0.941417	1.17631	0.0335606	0.0440607	0.456684	1.03413	0.948571	1.12741	-0.0259264	0.0540127	0.637719	0.974407	0.876524	1.08322
Oleoyl-linoleoyl-glycerol (18:1 to 18:2) [2] to linoleoyl-arachidonoyl-glycerol (18:2 to 20:4) [1] ratio	24	0.0396326	0.0146581	0.00685503	1.04043	1.01096	1.07075	0.0360676	0.0178393	0.0431966	1.03673	1.0011	1.07362	0.0334907	0.0433243	0.44738	1.03406	0.949875	1.1257	0.0350297	0.0177776	0.060941	1.03565	1.00019	1.07237	0.0254677	0.0232048	0.284283	1.02579	0.980185	1.07353
Spermidine to taurocholate ratio	17	-0.0711221	0.0264422	0.0071513	0.931348	0.884309	0.98089	-0.0945114	0.0355512	0.00784984	0.909817	0.848579	0.975475	-0.10275	0.0617447	0.115548	0.902352	0.799499	1.01844	-0.109447	0.0656359	0.114868	0.89633	0.788129	1.01938	-0.0924042	0.055328	0.115626	0.911737	0.818037	1.01617
Cholate to adenosine 3',5'-cyclic monophosphate (cAMP) ratio	22	-0.047931	0.0222909	0.0315351	0.9532	0.912451	0.995768	-0.0423469	0.0306322	0.16684	0.958537	0.902681	1.01785	-0.0337534	0.0605837	0.583324	0.96681	0.858561	1.08871	-0.037417	0.057804	0.524446	0.963274	0.860095	1.07883	-0.0143781	0.0560709	0.80024	0.985725	0.883135	1.10023
Cholate to adenosine 5'-monophosphate (AMP) ratio	21	-0.0634383	0.0253255	0.012248	0.938532	0.893083	0.986294	-0.0467696	0.0348516	0.179607	0.954307	0.891296	1.02177	-0.00472325	0.0713449	0.947874	0.995288	0.865404	1.14467	-0.000796954	0.0670238	0.990631	0.999203	0.876198	1.13948	-0.124364	0.0534002	0.0310533	0.883058	0.795306	0.980493
Adenosine 5'-monophosphate (AMP) to tryptophan ratio	28	-0.0512377	0.0232362	0.0274487	0.950053	0.907755	0.994322	-0.0536619	0.0326038	0.099788	0.947752	0.889082	1.01029	-0.0386469	0.0645524	0.55437	0.96209	0.84775	1.09185	-0.0880861	0.0637146	0.178145	0.915682	0.808183	1.03748	-0.00462615	0.0514137	0.928994	0.995385	0.899967	1.10092
Glutarate (C5-DC) to salicylate ratio	19	0.0665825	0.0269141	0.0133651	1.06885	1.01393	1.12675	0.0419243	0.0366909	0.253191	1.04282	0.970455	1.12057	0.0167124	0.0656302	0.801884	1.01685	0.894113	1.15644	0.0178267	0.065323	0.788035	1.01799	0.895649	1.15703	0.0707724	0.0513334	0.185866	1.07334	0.9706	1.18695
Phosphate to linoleoyl-arachidonoyl-glycerol (18:2 to 20:4) [1] ratio	23	0.0411803	0.0184471	0.0255924	1.04204	1.00504	1.08041	0.0534159	0.0270991	0.0487086	1.05487	1.0003	1.11241	0.0103491	0.0500221	0.837998	1.0104	0.916041	1.11449	0.0511918	0.0270208	0.0713745	1.05252	0.998233	1.10977	0.067774	0.0374105	0.0843705	1.07012	0.994465	1.15154
Adenosine 5'-diphosphate (ADP) to uridine ratio	13	0.0575111	0.0253865	0.0234867	1.0592	1.00778	1.11323	0.0743396	0.0349095	0.0332131	1.07717	1.00593	1.15346	0.0853942	0.0602463	0.181799	1.08915	0.96784	1.22566	0.0819553	0.0563238	0.171304	1.08541	0.971961	1.21209	0.0842928	0.09656	0.401341	1.08795	0.900356	1.31462
Arachidonate (20:4n6) to linoleate (18:2n6) ratio	26	-0.0381227	0.0190651	0.0455426	0.962595	0.927289	0.999245	-0.0459764	0.0216975	0.0340928	0.955065	0.9153	0.996557	-0.00201357	0.0532221	0.970121	0.997988	0.899129	1.10772	-0.0387459	0.0215945	0.0848769	0.961995	0.922128	1.00359	-0.0481826	0.0314622	0.138736	0.95296	0.89597	1.01357
Bilirubin (Z,Z) to androsterone glucuronide ratio	32	0.0257793	0.0124002	0.0376227	1.02611	1.00148	1.05136	0.0211723	0.0169293	0.211068	1.0214	0.988063	1.05586	0.0574151	0.0435591	0.197129	1.0591	0.972427	1.15349	0.0219611	0.0155822	0.16868	1.0222	0.991457	1.0539	0.0107146	0.0175962	0.547165	1.01077	0.976506	1.04624

## Sheet: Table S4
Table S4. The result of forward MR analysis (IVW) between plasma metabolites and neck shoulder pain
Exposure	nsnp	IVW						weighted median						sample mode						weighted mode						MR Egger
		b	se	pval	or	or_lci95	or_uci95	b	se	pval	or	or_lci95	or_uci95	b	se	pval	or	or_lci95	or_uci95	b	se	pval	or	or_lci95	or_uci95	b	se	pval	or	or_lci95	or_uci95
Carnitine levels	25	-0.00776582	0.00369062	0.0353608	0.992264	0.985112	0.999468	-0.00473562	0.00495613	0.339321	0.995276	0.985654	1.00499	-0.016031	0.0112233	0.166073	0.984097	0.962685	1.00598	-0.00470856	0.00501117	0.356778	0.995303	0.985575	1.00513	-0.0049279	0.0060693	0.425151	0.995084	0.983317	1.00699
Glycerophosphorylcholine (GPC) levels	33	-0.0102071	0.00482796	0.0345018	0.989845	0.980522	0.999256	-0.016966	0.00687964	0.0136586	0.983177	0.970009	0.996524	-0.0239718	0.0150279	0.120509	0.976313	0.947976	1.0055	-0.0233389	0.0147788	0.124122	0.976931	0.949039	1.00564	0.0067411	0.0107262	0.534299	1.00676	0.985819	1.02815
1-stearoyl-2-arachidonoyl-GPI (18:0/20:4) levels	23	-0.0110688	0.00518179	0.032672	0.988992	0.978999	0.999088	-0.0158008	0.00673121	0.0189053	0.984323	0.971422	0.997396	-0.0123376	0.0122415	0.324482	0.987738	0.964321	1.01172	-0.0150481	0.00726394	0.0502283	0.985065	0.971139	0.99919	-0.00440619	0.0110638	0.694463	0.995604	0.974246	1.01743
4-methyl-2-oxopentanoate levels	12	0.0261856	0.0101046	0.00955691	1.02653	1.0064	1.04706	0.027757	0.0119394	0.0200814	1.02815	1.00437	1.05249	0.036545	0.0223494	0.130279	1.03722	0.992767	1.08367	0.0369704	0.0235215	0.144305	1.03766	0.99091	1.08662	0.0247376	0.0322436	0.460687	1.02505	0.96227	1.09192
2,3-dihydroxypyridine levels	18	0.0152928	0.00589316	0.00945864	1.01541	1.00375	1.02721	0.0151948	0.00858105	0.0766033	1.01531	0.998377	1.03253	0.00905138	0.0164054	0.588313	1.00909	0.977162	1.04207	0.00746951	0.0158574	0.643598	1.0075	0.976666	1.0393	0.0216325	0.0185711	0.261156	1.02187	0.985342	1.05975
Threonate levels	26	0.0111252	0.0054775	0.0422476	1.01119	1.00039	1.0221	0.0113506	0.00775244	0.143158	1.01142	0.996163	1.0269	0.0297012	0.0151114	0.0605599	1.03015	1.00008	1.06111	0.0282843	0.0153214	0.0767569	1.02869	0.998256	1.06005	0.0171204	0.0106846	0.122159	1.01727	0.996186	1.0388
10-undecenoate (11:1n1) levels	16	0.00999641	0.00477029	0.0361215	1.01005	1.00065	1.01953	0.0120164	0.00596925	0.0441087	1.01209	1.00032	1.024	-0.01815	0.0173094	0.310983	0.982014	0.949256	1.0159	0.0125803	0.00609501	0.0567595	1.01266	1.00063	1.02483	0.012606	0.00760057	0.119431	1.01269	0.997712	1.02788
5-dodecenoate (12:1n7) levels	14	-0.0169629	0.00851226	0.0462874	0.98318	0.966913	0.999721	-0.0142847	0.0112409	0.203808	0.985817	0.964335	1.00778	0.00430583	0.0244223	0.862769	1.00432	0.957373	1.05356	0.00588463	0.0228127	0.80048	1.0059	0.961916	1.0519	-0.00240382	0.0205824	0.908958	0.997599	0.958155	1.03867
N-acetylisoleucine levels	21	0.0136643	0.00585263	0.0195576	1.01376	1.0022	1.02545	0.0138826	0.00806105	0.0850374	1.01398	0.998085	1.03013	0.0155124	0.0151119	0.316911	1.01563	0.985992	1.04617	0.0168575	0.0149196	0.271894	1.017	0.987691	1.04718	0.0195283	0.0156948	0.228539	1.01972	0.988829	1.05158
Isovalerylcarnitine (C5) levels	24	-0.0110066	0.00487549	0.023974	0.989054	0.979647	0.99855	-0.0175381	0.00670935	0.00894928	0.982615	0.969778	0.995622	-0.0252857	0.0130012	0.0641169	0.975031	0.950499	1.0002	-0.0183475	0.00950615	0.0660217	0.98182	0.963696	1.00028	-0.00328329	0.0120624	0.788012	0.996722	0.973434	1.02057
7-methylxanthine levels	21	0.0127343	0.00635042	0.0449345	1.01282	1.00029	1.0255	0.0179991	0.00889687	0.043065	1.01816	1.00056	1.03607	0.0300839	0.0187474	0.124235	1.03054	0.993361	1.06911	0.0304724	0.0182935	0.11135	1.03094	0.994632	1.06858	0.0141723	0.0136237	0.31127	1.01427	0.987548	1.04172
4-hydroxyhippurate levels	19	-0.0153722	0.00659357	0.0197327	0.984745	0.972101	0.997554	-0.0164158	0.00924308	0.0757311	0.983718	0.966057	1.0017	-0.018237	0.0175644	0.312883	0.981928	0.948699	1.01632	-0.0152668	0.0175476	0.395742	0.984849	0.951553	1.01931	-0.00128666	0.0159305	0.93657	0.998714	0.968012	1.03039
Gamma-glutamylisoleucine levels	14	0.0176381	0.00781298	0.0239745	1.01779	1.00233	1.0335	0.0159348	0.0110465	0.149156	1.01606	0.9943	1.0383	0.0192963	0.0187096	0.321182	1.01948	0.982775	1.05756	0.0172705	0.0183106	0.36278	1.01742	0.981554	1.0546	-0.00435403	0.0168653	0.800654	0.995655	0.963281	1.02912
Cis-4-decenoate (10:1n6) levels	22	0.00986472	0.00350957	0.00494179	1.00991	1.00299	1.01688	0.00964643	0.00444442	0.0299722	1.00969	1.00094	1.01853	0.00599666	0.00899315	0.512158	1.00601	0.988437	1.0239	0.00920323	0.00419755	0.0397462	1.00925	1.00098	1.01758	0.00909723	0.00574885	0.129235	1.00914	0.997832	1.02057
Eicosanedioate (C20-DC) levels	14	0.0146089	0.00701603	0.0373225	1.01472	1.00086	1.02877	0.00702107	0.0101221	0.487909	1.00705	0.987264	1.02722	0.00328825	0.0173586	0.852681	1.00329	0.969733	1.03802	0.000172995	0.0136043	0.990047	1.00017	0.973856	1.0272	0.0126244	0.0165808	0.461126	1.0127	0.980322	1.04616
2-aminooctanoate levels	23	-0.00841293	0.00403164	0.0369127	0.991622	0.983817	0.999489	-0.00451621	0.00424921	0.287857	0.995494	0.987237	1.00382	-0.0281835	0.0152827	0.0786716	0.97221	0.94352	1.00177	-0.00400849	0.00453378	0.386182	0.996	0.987188	1.00489	-0.000681979	0.00643683	0.916628	0.999318	0.98679	1.01201
3-methyl catechol sulfate (1) levels	23	0.012912	0.00636975	0.0426535	1.013	1.00043	1.02572	0.0145319	0.00893202	0.103748	1.01464	0.99703	1.03256	0.02525	0.0179306	0.173045	1.02557	0.990155	1.06225	0.0222301	0.0169521	0.203262	1.02248	0.989064	1.05702	-0.0127771	0.0132906	0.34731	0.987304	0.961917	1.01336
3-(3-hydroxyphenyl)propionate sulfate levels	19	-0.0111559	0.00528355	0.0347338	0.988906	0.978718	0.9992	-0.00878924	0.00746649	0.239132	0.991249	0.976849	1.00586	-0.00334208	0.0130679	0.801046	0.996663	0.97146	1.02252	-0.00479447	0.0138324	0.732903	0.995217	0.968598	1.02257	-0.0118799	0.0113687	0.310672	0.98819	0.966414	1.01046
17alpha-hydroxypregnanolone glucuronide levels	31	-0.00803681	0.00394166	0.041456	0.991995	0.984361	0.999689	-0.00530773	0.00552401	0.336629	0.994706	0.983995	1.00553	-0.0108871	0.0123204	0.383903	0.989172	0.965572	1.01335	-0.00584407	0.00550287	0.296709	0.994173	0.983508	1.00495	-0.00539235	0.00645775	0.410533	0.994622	0.982112	1.00729
Fructosyllysine levels	26	0.0110329	0.00560057	0.0488431	1.01109	1.00006	1.02225	0.0134111	0.00794859	0.0915581	1.0135	0.997834	1.02941	0.017007	0.0152467	0.275263	1.01715	0.987206	1.04801	0.0166306	0.0152189	0.284919	1.01677	0.986888	1.04756	0.0203542	0.0119244	0.100743	1.02056	0.996987	1.0447
Vanillactate levels	23	0.0135645	0.00588975	0.0212752	1.01366	1.00202	1.02543	0.0131034	0.00833823	0.11607	1.01319	0.996766	1.02988	0.00350428	0.0150091	0.81755	1.00351	0.974419	1.03347	0.00158344	0.0152148	0.918055	1.00158	0.972157	1.0319	0.0199232	0.012387	0.12268	1.02012	0.995654	1.04519
Carnitine C14:1 levels	33	-0.0116557	0.00526787	0.0269252	0.988412	0.978259	0.99867	-0.0111742	0.00733729	0.127776	0.988888	0.974769	1.00321	0.000373033	0.0165247	0.98213	1.00037	0.968492	1.0333	0.000373033	0.0158902	0.981417	1.00037	0.969697	1.03202	-0.0496019	0.0114546	0.000144747	0.951608	0.930482	0.973214
3-hydroxypyridine sulfate levels	21	0.0153749	0.0069104	0.0260883	1.01549	1.00183	1.02934	0.0113208	0.00909722	0.213345	1.01139	0.993511	1.02958	-0.00909908	0.019324	0.64283	0.990942	0.954112	1.02919	-0.00793898	0.0182126	0.667573	0.992092	0.957303	1.02815	0.00607414	0.0165208	0.717186	1.00609	0.974036	1.0392
N-carbamoylalanine levels	19	0.0130063	0.00631464	0.0394269	1.01309	1.00063	1.02571	0.0124397	0.00866519	0.151117	1.01252	0.995466	1.02986	0.0163501	0.0176043	0.365303	1.01648	0.982009	1.05217	0.0166403	0.0171834	0.345682	1.01678	0.983105	1.05161	0.0190342	0.0154769	0.235506	1.01922	0.988763	1.05061
1,2-dilinoleoyl-GPC (18:2/18:2) levels	15	0.0156562	0.0051724	0.00247096	1.01578	1.00553	1.02613	0.0131079	0.00672213	0.0511811	1.01319	0.999933	1.02663	0.0101397	0.0119049	0.408702	1.01019	0.986893	1.03404	0.0128057	0.00706966	0.0915873	1.01289	0.99895	1.02702	0.0131318	0.00925236	0.179344	1.01322	0.99501	1.03176
1-palmitoyl-2-docosahexaenoyl-gpc (16:0/22:6) levels	22	-0.0125357	0.00514194	0.0147714	0.987543	0.97764	0.997546	-0.0207759	0.00735968	0.00475858	0.979438	0.965411	0.993669	-0.0168469	0.0138049	0.235857	0.983294	0.957045	1.01026	-0.0209757	0.00958537	0.0400924	0.979243	0.961017	0.997814	-0.00653375	0.0149745	0.667274	0.993488	0.964752	1.02308
1-stearoyl-2-docosahexaenoyl-gpc (18:0/22:6) levels	27	-0.0096021	0.00485852	0.048116	0.990444	0.981057	0.999921	-0.0158585	0.00669278	0.0178122	0.984267	0.971439	0.997263	-0.0165022	0.0130321	0.216643	0.983633	0.958826	1.00908	-0.0172844	0.00716151	0.0231434	0.982864	0.969164	0.996757	-0.00761202	0.0106875	0.482913	0.992417	0.971844	1.01342
1-palmitoyl-2-dihomo-linolenoyl-GPC (16:0/20:3n3 or 6) levels	26	0.00887327	0.00418585	0.0340209	1.00891	1.00067	1.01722	0.0098256	0.00587657	0.094525	1.00987	0.998309	1.02157	0.00141183	0.0122442	0.909124	1.00141	0.977666	1.02574	0.00932135	0.00572935	0.116288	1.00936	0.998094	1.02076	0.0170997	0.00801438	0.0432964	1.01725	1.00139	1.03335
1-palmitoyl-2-arachidonoyl-GPI (16:0/20:4) levels	22	-0.0121739	0.00573943	0.0339131	0.9879	0.976849	0.999076	-0.0126348	0.00770805	0.101177	0.987445	0.972639	1.00248	-0.0117231	0.0138861	0.408055	0.988345	0.961808	1.01561	-0.017947	0.0109554	0.116281	0.982213	0.961347	1.00353	-0.0146304	0.0155471	0.357913	0.985476	0.955899	1.01597
1-linoleoyl-2-arachidonoyl-GPC (18:2/20:4n6) levels	26	-0.00880675	0.00406995	0.030476	0.991232	0.983356	0.999171	-0.0127957	0.00621184	0.0394095	0.987286	0.975338	0.99938	-0.0129566	0.0110344	0.251379	0.987127	0.966007	1.00871	-0.0134752	0.00637715	0.0447529	0.986615	0.97436	0.999025	-0.00553611	0.00798438	0.494735	0.994479	0.979037	1.01016
Glycocholate glucuronide (1) levels	22	-0.0128005	0.0049166	0.00922705	0.987281	0.977813	0.996841	-0.0187747	0.00633203	0.00302638	0.9814	0.969296	0.993656	-0.0230871	0.0117263	0.0623118	0.977177	0.954974	0.999897	-0.0221996	0.0126591	0.0940768	0.978045	0.954076	1.00262	-0.0062866	0.0101279	0.541795	0.993733	0.974201	1.01366
1-linoleoyl-2-linolenoyl-GPC (18:2/18:3) levels	18	0.0136311	0.00546383	0.0126029	1.01372	1.00293	1.02464	0.0165017	0.00803362	0.0399674	1.01664	1.00076	1.03277	0.0172155	0.0128718	0.198694	1.01736	0.992019	1.04336	0.0169285	0.0084578	0.0615598	1.01707	1.00035	1.03407	0.0109485	0.0121944	0.382591	1.01101	0.987131	1.03546
N-stearoyl-sphingadienine (d18:2/18:0) levels	20	-0.0164252	0.00575598	0.00432294	0.983709	0.972673	0.99487	-0.0155884	0.00835487	0.0620713	0.984532	0.968542	1.00079	-0.0349569	0.0151615	0.0325739	0.965647	0.937374	0.994773	-0.0202018	0.0131889	0.14207	0.980001	0.954992	1.00566	-0.0217808	0.0128532	0.107386	0.978455	0.954113	1.00342
Sphingomyelin (d17:2/16:0, d18:2/15:0) levels	28	-0.012457	0.00617172	0.0435494	0.98762	0.975745	0.99964	-0.00788469	0.00875853	0.367998	0.992146	0.97526	1.00933	-0.0301443	0.0161284	0.0725042	0.970306	0.940112	1.00147	-0.00729998	0.0106285	0.498048	0.992727	0.97226	1.01362	-0.00553816	0.0125809	0.663427	0.994477	0.970255	1.0193
Arachidonoylcarnitine (C20:4) levels	33	-0.0070438	0.00299353	0.0186223	0.992981	0.987172	0.998824	-0.00573075	0.00424776	0.177298	0.994286	0.986042	1.0026	-0.00590079	0.00743877	0.433476	0.994117	0.979728	1.00872	-0.00714013	0.00405763	0.0880205	0.992885	0.98502	1.00081	-0.00915047	0.00507446	0.0810786	0.990891	0.981085	1.0008
5-dodecenoylcarnitine (C12:1) levels	24	-0.013739	0.00583332	0.0185093	0.986355	0.975142	0.997697	-0.0135238	0.00846323	0.110054	0.986567	0.970337	1.00307	-0.0122759	0.0172036	0.482675	0.987799	0.955047	1.02167	-0.0134338	0.017272	0.444627	0.986656	0.953814	1.02063	-0.0200311	0.0142546	0.173913	0.980168	0.953162	1.00794
Perfluorooctanoate (PFOA) levels	20	0.0162333	0.00669732	0.015357	1.01637	1.00311	1.0298	0.0122246	0.00878975	0.164291	1.0123	0.995009	1.02989	0.00960307	0.0163451	0.563774	1.00965	0.977816	1.04252	0.00960307	0.0155215	0.543464	1.00965	0.979396	1.04084	0.0163993	0.0169212	0.345309	1.01653	0.983374	1.05081
3-carboxy-4-methyl-5-pentyl-2-furanpropionate (3-CMPFP) levels	25	0.0116393	0.00528674	0.027694	1.01171	1.00128	1.02225	-4.89303e-05	0.00726988	0.99463	0.999951	0.985804	1.0143	0.0010295	0.0158385	0.948712	1.00103	0.970432	1.03259	-0.00342274	0.00885251	0.702429	0.996583	0.979441	1.01403	-0.00880986	0.00927414	0.352019	0.991229	0.973374	1.00941
4-ethylcatechol sulfate levels	21	0.0120981	0.00609225	0.0470539	1.01217	1.00016	1.02433	0.0154726	0.00846879	0.0676973	1.01559	0.998874	1.03259	0.0199842	0.016985	0.253178	1.02019	0.986782	1.05472	0.0199842	0.0172681	0.260789	1.02019	0.986234	1.0553	0.0183964	0.0130865	0.175941	1.01857	0.992773	1.04503
N-succinyl-phenylalanine levels	25	0.00897146	0.00353413	0.0111322	1.00901	1.00205	1.01603	0.00329471	0.00522379	0.528228	1.0033	0.99308	1.01363	0.0201571	0.011399	0.08972	1.02036	0.997817	1.04342	0.00292768	0.0050554	0.567906	1.00293	0.993043	1.01292	0.00498385	0.00684489	0.473893	1.005	0.991603	1.01857
Bilirubin degradation product, C17H20N2O5 (2) levels	22	-0.00883104	0.00411848	0.032013	0.991208	0.983239	0.999241	-0.00974175	0.00526669	0.0643581	0.990306	0.980135	1.00058	-0.0165806	0.0123286	0.193006	0.983556	0.960074	1.00761	-0.0100866	0.00579443	0.096362	0.989964	0.978785	1.00127	-0.00910708	0.00713897	0.216685	0.990934	0.977165	1.0049
Bilirubin degradation product, C17H20N2O5 (1) levels	23	-0.00867786	0.00410915	0.0347002	0.99136	0.983407	0.999376	-0.0103611	0.00535784	0.0531362	0.989692	0.979354	1.00014	-0.0233296	0.0137684	0.104296	0.97694	0.950929	1.00366	-0.01079	0.00554412	0.0645129	0.989268	0.978576	1.00008	-0.00732926	0.00711444	0.314639	0.992698	0.978951	1.00664
Erucate (22:1n9) levels	19	-0.013738	0.00659004	0.0370999	0.986356	0.973698	0.999179	-0.00779437	0.00911112	0.392286	0.992236	0.974674	1.01011	-0.00399536	0.0184101	0.830634	0.996013	0.960713	1.03261	-0.00510195	0.0170678	0.768423	0.994911	0.962179	1.02876	-0.0061434	0.0133902	0.65219	0.993875	0.968131	1.0203
1-palmitoyl-2-linoleoyl-gpc (16:0/18:2) levels	33	0.00982339	0.00499262	0.0491161	1.00987	1.00004	1.0198	0.0144556	0.00711994	0.0423263	1.01456	1.0005	1.02882	0.021941	0.0137564	0.120551	1.02218	0.994991	1.05012	0.0146076	0.00717563	0.0501278	1.01471	1.00054	1.02909	0.00602688	0.010786	0.580335	1.00605	0.985	1.02754
Taurocholic acid levels	25	0.0125573	0.00531525	0.0181519	1.01264	1.00214	1.02324	0.0122974	0.0074038	0.0967217	1.01237	0.997788	1.02717	0.0125543	0.0145148	0.395638	1.01263	0.984231	1.04186	0.0142354	0.0159762	0.381755	1.01434	0.983067	1.0466	0.0180606	0.0135327	0.195072	1.01822	0.991572	1.04559
Gluconate levels	23	0.0112724	0.00510613	0.0272706	1.01134	1.00127	1.02151	0.00391568	0.00764075	0.60832	1.00392	0.989001	1.01907	-0.00170039	0.0151106	0.911424	0.998301	0.969168	1.02831	0.000771474	0.00897017	0.932241	1.00077	0.98333	1.01852	0.00608769	0.0090032	0.506312	1.00611	0.988508	1.02402
Fructose levels	26	0.0157219	0.005504	0.00428411	1.01585	1.00495	1.02686	0.0143066	0.00786446	0.0688897	1.01441	0.998893	1.03017	0.0167985	0.015848	0.299289	1.01694	0.985838	1.04902	0.0171856	0.0150719	0.264994	1.01733	0.987721	1.04784	0.0320899	0.0110917	0.00798777	1.03261	1.0104	1.0553
X-14939 levels	20	0.010782	0.00533221	0.0431718	1.01084	1.00033	1.02146	0.0170939	0.00778518	0.0281138	1.01724	1.00184	1.03288	0.0198899	0.0143352	0.181353	1.02009	0.991827	1.04916	0.0189515	0.00930898	0.0559537	1.01913	1.00071	1.0379	0.00039293	0.0106958	0.971099	1.00039	0.979639	1.02159
X-17438 levels	17	0.0134894	0.00630038	0.032271	1.01358	1.00114	1.02617	0.00667616	0.00864027	0.439712	1.0067	0.989794	1.02389	0.00768785	0.0158774	0.634806	1.00772	0.97684	1.03957	0.00736217	0.0152775	0.636405	1.00739	0.977671	1.03801	0.0182751	0.0132861	0.18917	1.01844	0.992264	1.04531
X-18886 levels	14	0.0152329	0.00741107	0.0398379	1.01535	1.00071	1.03021	0.0198251	0.0103501	0.0554357	1.02002	0.999539	1.04093	0.0321731	0.0176425	0.0912768	1.0327	0.997597	1.06903	0.0321731	0.0201246	0.133901	1.0327	0.992755	1.07424	0.0121797	0.018919	0.531827	1.01225	0.975406	1.05049
X-23276 levels	20	-0.0118626	0.00504273	0.0186524	0.988208	0.978488	0.998023	-0.0130722	0.00707728	0.0647379	0.987013	0.973416	1.0008	-0.012282	0.0132864	0.366868	0.987793	0.962402	1.01385	-0.0111309	0.0132925	0.412787	0.988931	0.963499	1.01503	-0.0134252	0.0114917	0.257947	0.986665	0.964689	1.00914
X-24585 levels	16	-0.0138155	0.00693303	0.046294	0.98628	0.972968	0.999773	-0.0103589	0.00945306	0.273157	0.989695	0.971526	1.0082	0.00609418	0.017187	0.727839	1.00611	0.972785	1.04058	0.00551871	0.0170459	0.750593	1.00553	0.972494	1.0397	-0.0123774	0.0159643	0.451049	0.987699	0.957272	1.01909
X-24949 levels	20	0.0106134	0.00491152	0.0307013	1.01067	1.00099	1.02045	0.0107114	0.00641768	0.0951095	1.01077	0.998134	1.02356	0.0139018	0.010942	0.219242	1.014	0.992484	1.03598	0.00926498	0.00746605	0.229729	1.00931	0.994646	1.02419	0.00839647	0.0100323	0.413598	1.00843	0.988796	1.02846
X-25519 levels	20	0.0137249	0.00626726	0.0285289	1.01382	1.00144	1.02635	0.0179514	0.00827972	0.0301496	1.01811	1.00172	1.03477	0.0253726	0.0145694	0.0977629	1.0257	0.996822	1.05541	0.0231409	0.0157285	0.157586	1.02341	0.992343	1.05545	0.035774	0.013251	0.0146602	1.03642	1.00985	1.06369
Decadienedioic acid (C10:2-DC) levels	24	-0.00874136	0.0029059	0.00262847	0.991297	0.985667	0.996959	-0.00868624	0.00354639	0.0143127	0.991351	0.984484	0.998266	-0.00814537	0.00800004	0.31919	0.991888	0.976456	1.00756	-0.00849345	0.00343129	0.0211116	0.991543	0.984896	0.998233	-0.00771426	0.00476754	0.119895	0.992315	0.983086	1.00163
Glycine levels	22	0.00720584	0.00336714	0.0323509	1.00723	1.00061	1.0139	0.00759558	0.00373599	0.0420439	1.00762	1.00027	1.01503	-0.0152102	0.0145622	0.30813	0.984905	0.957191	1.01342	0.007894	0.0038342	0.0521279	1.00793	1.00038	1.01553	0.00831717	0.00487675	0.10359	1.00835	0.99876	1.01804
Sphingosine to phosphate ratio	17	0.0131361	0.00626366	0.0359766	1.01322	1.00086	1.02574	0.0169222	0.00861964	0.0496214	1.01707	1.00003	1.03439	0.0269279	0.0160247	0.112295	1.02729	0.995529	1.06007	0.0213558	0.0143875	0.157155	1.02159	0.99318	1.0508	0.0289399	0.0182798	0.134236	1.02936	0.993135	1.06691
Glycine to pyridoxal ratio	15	0.0103151	0.00524674	0.0492982	1.01037	1.00003	1.02081	0.013889	0.0064716	0.0318617	1.01399	1.00121	1.02693	-0.00256782	0.0164602	0.878259	0.997435	0.96577	1.03014	0.0137269	0.00741231	0.085243	1.01382	0.999199	1.02866	0.021952	0.00910947	0.0315014	1.02219	1.00411	1.04061
Glycine to serine ratio	25	0.0131058	0.00351754	0.000194659	1.01319	1.00623	1.0202	0.011292	0.00429914	0.00862495	1.01136	1.00287	1.01991	0.0180283	0.0108248	0.108822	1.01819	0.996817	1.04003	0.0108624	0.00479628	0.0328384	1.01092	1.00146	1.02047	0.00910874	0.00581863	0.131135	1.00915	0.997707	1.02073
Phosphate to uridine ratio	27	0.0129938	0.00517467	0.0120374	1.01308	1.00286	1.02341	0.0106964	0.007369	0.14663	1.01075	0.99626	1.02546	0.0110798	0.0130284	0.402849	1.01114	0.985648	1.03729	0.0102608	0.0112138	0.368592	1.01031	0.98835	1.03277	0.019318	0.0109865	0.0909279	1.01951	0.997787	1.0417
Phosphate to alanine ratio	20	-0.0184382	0.00635307	0.00370487	0.981731	0.969582	0.994032	-0.0237747	0.0090319	0.00848078	0.976506	0.959371	0.993946	-0.0365358	0.0171931	0.0469249	0.964124	0.932175	0.997167	-0.0358019	0.0186346	0.0698311	0.964831	0.930228	1.00072	-0.0250346	0.0147229	0.106272	0.975276	0.947535	1.00383
Serine to alpha-tocopherol ratio	28	0.0102018	0.00503578	0.042778	1.01025	1.00033	1.02027	0.0168887	0.00720445	0.0190678	1.01703	1.00277	1.0315	0.0263307	0.017996	0.154973	1.02668	0.991098	1.06354	0.0279722	0.0156104	0.0843635	1.02837	0.997379	1.06032	0.0141193	0.012188	0.257205	1.01422	0.990278	1.03874
Carnitine to palmitoylcarnitine (C16) ratio	30	-0.0103988	0.00485544	0.0322192	0.989655	0.980282	0.999118	-0.011312	0.00700697	0.106441	0.988752	0.975265	1.00242	-0.0170361	0.0161132	0.299114	0.983108	0.952545	1.01465	-0.0154144	0.0132154	0.252957	0.984704	0.959525	1.01054	-0.00135606	0.0139502	0.923254	0.998645	0.971709	1.02633
3-phosphoglycerate to glycerate ratio	17	-0.0179055	0.00775686	0.0209799	0.982254	0.967433	0.997302	-0.0260508	0.00959608	0.00663292	0.974286	0.956132	0.992784	-0.0354196	0.017086	0.0546805	0.9652	0.933412	0.998071	-0.0354196	0.0166192	0.0489243	0.9652	0.934267	0.997158	-0.0220654	0.0175913	0.228915	0.978176	0.945024	1.01249
Adenosine 5'-monophosphate (AMP) to aspartate ratio	28	-0.0108252	0.00526506	0.0397781	0.989233	0.979077	0.999494	-0.0119572	0.00712172	0.0931559	0.988114	0.974417	1.002	-0.00445038	0.0137167	0.748098	0.99556	0.969151	1.02269	-0.0190857	0.0138899	0.180721	0.981095	0.954746	1.00817	0.00729227	0.0126128	0.568127	1.00732	0.982722	1.03253
Adenosine 5'-monophosphate (AMP) to glutamate ratio	22	-0.0156582	0.00624516	0.0121675	0.984464	0.972487	0.996588	-0.0125319	0.00925371	0.175654	0.987546	0.969796	1.00562	-0.0167596	0.0174465	0.347669	0.98338	0.950322	1.01759	-0.014349	0.0158247	0.37483	0.985753	0.955648	1.01681	-0.0038075	0.0174948	0.829918	0.9962	0.962619	1.03095
Hypotaurine to cysteine ratio	32	-0.0107978	0.00484338	0.0257875	0.98926	0.979914	0.998696	-0.00800672	0.0068612	0.243229	0.992025	0.978774	1.00546	-0.00286197	0.0167381	0.865346	0.997142	0.96496	1.0304	-0.00737997	0.016004	0.647922	0.992647	0.961993	1.02428	-0.00673182	0.0122971	0.588131	0.993291	0.969636	1.01752
Adenosine 5'-monophosphate (AMP) to EDTA ratio	14	-0.0203329	0.00769114	0.00820102	0.979872	0.965212	0.994756	-0.00716269	0.0101386	0.479889	0.992863	0.973328	1.01279	-0.00237219	0.0194962	0.905017	0.997631	0.960228	1.03649	-0.00237219	0.0183944	0.899361	0.997631	0.962304	1.03425	-0.0348849	0.0173529	0.0674229	0.965717	0.933423	0.999127
Glucose to mannitol to sorbitol ratio	25	0.0114183	0.00560784	0.0417369	1.01148	1.00043	1.02266	0.0124835	0.00775514	0.107461	1.01256	0.997287	1.02807	0.0171886	0.0140032	0.231549	1.01734	0.989795	1.04565	0.0160873	0.0143652	0.273845	1.01622	0.988004	1.04524	0.000303835	0.0141479	0.983052	1.0003	0.972947	1.02843
Adenosine 5'-monophosphate (AMP) to N-palmitoyl-sphingosine (d18:1 to 16:0) ratio	23	-0.0160978	0.00657206	0.014308	0.984031	0.971437	0.996789	-0.0129718	0.00871425	0.136598	0.987112	0.970395	1.00412	-0.00863048	0.01762	0.629117	0.991407	0.957753	1.02624	-0.00863048	0.0157641	0.589563	0.991407	0.961243	1.02252	-0.00619139	0.0143377	0.670269	0.993828	0.966288	1.02215
Leucine to phosphate ratio	24	-0.0150255	0.00689131	0.0292316	0.985087	0.971871	0.998483	-0.00628212	0.00938221	0.503127	0.993738	0.975631	1.01218	7.68413321652894e-06	0.0175029	0.999653	1.00001	0.966283	1.03491	0.000919256	0.0162354	0.955337	1.00092	0.96957	1.03328	-0.0306233	0.0159686	0.0682209	0.969841	0.939956	1.00068
Arachidonate (20:4n6) to linoleate (18:2n6) ratio	25	-0.00884125	0.00403991	0.0286349	0.991198	0.98338	0.999077	-0.0090287	0.00497219	0.0693949	0.991012	0.981401	1.00072	0.00360854	0.0137671	0.795471	1.00362	0.976896	1.03106	-0.00808702	0.00517496	0.131209	0.991946	0.981935	1.00206	-0.0122285	0.00664522	0.0786797	0.987846	0.975063	1.0008
Taurocholate to oxalate (ethanedioate) ratio	18	0.0131356	0.00630796	0.0373081	1.01322	1.00077	1.02583	0.0177911	0.00868492	0.0405107	1.01795	1.00077	1.03543	0.0250776	0.0166609	0.150631	1.02539	0.992451	1.05943	0.025738	0.0152442	0.109595	1.02607	0.995868	1.05719	0.0069897	0.0168571	0.683909	1.00701	0.974286	1.04084
Serine to alpha-ketobutyrate ratio	17	-0.0149396	0.00625971	0.0170036	0.985171	0.973158	0.997333	-0.0146828	0.00818656	0.0728887	0.985424	0.969739	1.00136	-0.0121065	0.0140092	0.400259	0.987966	0.961208	1.01547	-0.0118728	0.0137207	0.399651	0.988197	0.961976	1.01513	-0.00760813	0.0160039	0.641357	0.992421	0.961774	1.02404
Fructose to maltose ratio	20	0.0168801	0.00559299	0.00254379	1.01702	1.00594	1.02823	0.0133167	0.00768984	0.083323	1.01341	0.998246	1.0288	0.0162973	0.0134666	0.241044	1.01643	0.989954	1.04362	0.0136579	0.0130685	0.309092	1.01375	0.988115	1.04005	0.01787	0.0119631	0.152563	1.01803	0.994438	1.04218

## Sheet: Table S5
Table S5. The result of forward MR analysis (IVW) between plasma metabolites and back pain
Exposure	nsnp	IVW						weighted median						sample mode						weighted mode						MR Egger
		b	se	pval	or	or_lci95	or_uci95	b	se	pval	or	or_lci95	or_uci95	b	se	pval	or	or_lci95	or_uci95	b	se	pval	or	or_lci95	or_uci95	b	se	pval	or	or_lci95	or_uci95
Imidazole lactate levels	27	-0.00535991	0.00268687	0.0460587	0.994654	0.98943	0.999906	-0.00543956	0.00344957	0.114823	0.994575	0.987873	1.00132	-0.00867502	0.00701372	0.227193	0.991362	0.977828	1.00508	-0.0053067	0.00322835	0.112261	0.994707	0.988433	1.00102	-0.0049588	0.00423579	0.252762	0.995053	0.986827	1.00335
Indolelactate levels	26	-0.0111363	0.00494997	0.0244635	0.988925	0.979377	0.998567	-0.0131312	0.00733602	0.0734593	0.986955	0.972865	1.00125	-0.0154578	0.0126702	0.233846	0.984661	0.960509	1.00942	-0.0137707	0.00922391	0.147967	0.986324	0.968652	1.00432	0.008193	0.0108699	0.45834	1.00823	0.986974	1.02994
Oxalate (ethanedioate) levels	25	-0.014211	0.00575394	0.0135191	0.985889	0.974833	0.997071	-0.0118269	0.00767962	0.123551	0.988243	0.973479	1.00323	-0.00939729	0.0152327	0.543098	0.990647	0.961507	1.02067	-0.00939729	0.0133136	0.487081	0.990647	0.965131	1.01684	0.00196593	0.0103184	0.850568	1.00197	0.981908	1.02244
2-hydroxyoctanoate levels	17	0.0118161	0.00543813	0.029793	1.01189	1.00116	1.02273	0.00648539	0.0078175	0.406765	1.00651	0.991202	1.02205	0.00758797	0.013287	0.575878	1.00762	0.981715	1.0342	0.00592206	0.00961347	0.546548	1.00594	0.987163	1.02507	0.00753403	0.0117375	0.530641	1.00756	0.984648	1.03101
1-methylhistidine levels	29	0.00935075	0.00458354	0.0413432	1.00939	1.00037	1.0185	0.0130401	0.00666596	0.0504399	1.01313	0.999975	1.02645	0.0157216	0.0124703	0.217812	1.01585	0.991318	1.04098	0.0160639	0.0115616	0.175658	1.01619	0.993425	1.03948	0.0201178	0.0110675	0.0802178	1.02032	0.998427	1.0427
Pyridoxate levels	24	-0.0138188	0.00702093	0.0490418	0.986276	0.972797	0.999942	-0.0154091	0.00846411	0.0686796	0.984709	0.968508	1.00118	0.00780994	0.0205253	0.707064	1.00784	0.9681	1.04921	0.00737511	0.0176272	0.679541	1.0074	0.973192	1.04282	-0.0228753	0.0135405	0.105267	0.977384	0.951786	1.00367
1-palmitoyl-GPC (16:0) levels	27	-0.0111978	0.00511986	0.0287323	0.988865	0.978991	0.998838	-0.0130855	0.00731147	0.0734987	0.987	0.972956	1.00125	-0.00984047	0.0130024	0.455963	0.990208	0.965291	1.01577	-0.0118621	0.010423	0.265473	0.988208	0.968225	1.0086	-0.0140342	0.0121992	0.260858	0.986064	0.962766	1.00993
1-stearoyl-GPG (18:0) levels	22	0.0112121	0.00466188	0.0161695	1.01128	1.00208	1.02056	0.00929283	0.0067228	0.166884	1.00934	0.996124	1.02272	0.00823583	0.0114994	0.481758	1.00827	0.985799	1.03125	0.00947386	0.00974086	0.341828	1.00952	0.990428	1.02898	0.0106453	0.0119814	0.384841	1.0107	0.987244	1.03472
Hexanoylglycine levels	20	0.00796602	0.0035636	0.025392	1.008	1.00098	1.01506	0.00932471	0.00525211	0.0758279	1.00937	0.999031	1.01981	-0.00705411	0.0116085	0.550604	0.992971	0.970633	1.01582	0.0122847	0.00521963	0.029514	1.01236	1.00206	1.02277	0.0170915	0.00849682	0.0594875	1.01724	1.00044	1.03432
5-methyluridine (ribothymidine) levels	25	0.00822498	0.00322952	0.0108711	1.00826	1.0019	1.01466	0.0101504	0.00401981	0.0115664	1.0102	1.00227	1.01819	0.0101934	0.00954103	0.295981	1.01025	0.991529	1.02932	0.0101934	0.00400789	0.0178412	1.01025	1.00234	1.01821	0.0144845	0.00479357	0.00607342	1.01459	1.0051	1.02417
Docosapentaenoate (n6 DPA; 22:5n6) levels	17	-0.0210776	0.0059875	0.000431112	0.979143	0.967719	0.990701	-0.0184432	0.00842177	0.0285284	0.981726	0.965654	0.998065	-0.0131978	0.0136803	0.349034	0.986889	0.960779	1.01371	-0.0145581	0.0141895	0.320164	0.985547	0.958515	1.01334	-0.000759275	0.016396	0.963675	0.999241	0.96764	1.03187
Gulonate levels	20	-0.0121846	0.00615127	0.04761	0.987889	0.97605	0.999872	-0.0134346	0.00860547	0.118483	0.986655	0.970153	1.00344	-0.012737	0.0163063	0.444361	0.987344	0.956287	1.01941	-0.0123737	0.0145294	0.405025	0.987703	0.959972	1.01623	-0.0245607	0.0145706	0.109122	0.975738	0.948267	1.00401
Hydroquinone sulfate levels	18	-0.0144366	0.00692485	0.0370917	0.985667	0.972379	0.999136	-0.0196732	0.00849555	0.0205741	0.980519	0.964327	0.996983	-0.02479	0.0161605	0.143433	0.975515	0.9451	1.00691	-0.0244069	0.0151018	0.124465	0.975889	0.947426	1.00521	-0.0186125	0.0168084	0.284518	0.98156	0.94975	1.01444
Gamma-CEHC levels	35	-0.00920813	0.0040575	0.0232433	0.990834	0.982986	0.998745	-0.00278304	0.00606224	0.646178	0.997221	0.985442	1.00914	0.00431475	0.0122291	0.726396	1.00432	0.980538	1.02869	-0.00118281	0.00603267	0.845724	0.998818	0.987077	1.0107	0.000902903	0.00803799	0.911243	1.0009	0.985258	1.0168
Indole-3-carboxylate levels	13	-0.012325	0.00588499	0.0362321	0.987751	0.976423	0.99921	-0.0104669	0.00802509	0.192142	0.989588	0.974144	1.00528	-0.00300988	0.0142739	0.83653	0.996995	0.969489	1.02528	-0.00358454	0.0130395	0.78807	0.996422	0.971279	1.02222	-0.0158691	0.0122291	0.220959	0.984256	0.960945	1.00813
Cysteinylglycine disulfide levels	18	-0.00870755	0.00425513	0.0407202	0.99133	0.983097	0.999633	-0.00640682	0.00562688	0.254866	0.993614	0.982716	1.00463	-0.0258327	0.0132598	0.068096	0.974498	0.949498	1.00016	-0.00557332	0.00624599	0.384687	0.994442	0.982342	1.00669	0.00328091	0.00845593	0.703129	1.00329	0.986795	1.02005
2R,3R-dihydroxybutyrate levels	30	-0.00991289	0.00453629	0.028871	0.990136	0.981372	0.998979	-0.0130355	0.00632909	0.039435	0.987049	0.97488	0.99937	-0.00773111	0.0135478	0.572631	0.992299	0.966296	1.019	-0.0123923	0.00722391	0.0969305	0.987684	0.973798	1.00177	-0.0155512	0.0101323	0.136052	0.984569	0.965209	1.00432
1-methyl-5-imidazoleacetate levels	26	-0.0111658	0.00561555	0.0467697	0.988896	0.978072	0.999841	-0.000233368	0.00764382	0.975644	0.999767	0.9849	1.01486	-0.0352044	0.0169711	0.0484924	0.965408	0.933824	0.998061	0.00820556	0.0150125	0.589513	1.00824	0.979005	1.03835	-0.0145291	0.0129982	0.274727	0.985576	0.960784	1.01101
2-o-methylascorbic acid levels	26	-0.0123093	0.00535036	0.0214114	0.987766	0.977462	0.998179	-0.0114608	0.00710001	0.106486	0.988605	0.974943	1.00246	-0.010479	0.0156841	0.510172	0.989576	0.959618	1.02047	-0.00887509	0.0153693	0.568797	0.991164	0.961752	1.02148	-0.0131428	0.0133258	0.333841	0.986943	0.961499	1.01306
Succinimide levels	18	0.0142637	0.00537987	0.00801788	1.01437	1.00373	1.02512	0.0137183	0.00727138	0.0592126	1.01381	0.999467	1.02837	0.0159055	0.0131607	0.243372	1.01603	0.990159	1.04258	0.0111798	0.012909	0.398525	1.01124	0.985977	1.03716	0.0239159	0.0111419	0.0475121	1.0242	1.00208	1.04682
4-methylcatechol sulfate levels	19	0.0155328	0.00610961	0.011011	1.01565	1.00356	1.02789	0.0153442	0.00831864	0.0651029	1.01546	0.99904	1.03215	0.00380071	0.0147519	0.799605	1.00381	0.9752	1.03326	0.00237137	0.0155616	0.880578	1.00237	0.972262	1.03342	0.00876302	0.0148852	0.563799	1.0088	0.979795	1.03867
Sphingomyelin (d18:2/16:0, d18:1/16:1) levels	22	-0.0141807	0.00614946	0.0211098	0.985919	0.974107	0.997874	-0.00926818	0.00818142	0.257284	0.990775	0.975014	1.00679	-0.00336635	0.0166678	0.841886	0.996639	0.964606	1.02974	-0.00394653	0.01609	0.808622	0.996061	0.965139	1.02797	-0.0132194	0.0141221	0.3604	0.986868	0.959926	1.01457
S-allylcysteine levels	17	0.0115212	0.00567702	0.0424137	1.01159	1.00039	1.02291	0.010323	0.00795871	0.194609	1.01038	0.994738	1.02626	-0.00659542	0.0145557	0.656549	0.993426	0.965485	1.02218	0.00572181	0.012846	0.661987	1.00574	0.980732	1.03138	0.00412576	0.0133778	0.762016	1.00413	0.978148	1.03081
1-dihomo-linolenylglycerol (20:3) levels	22	-0.0101511	0.00503446	0.0437662	0.9899	0.98018	0.999716	-0.00779644	0.00698601	0.264419	0.992234	0.97874	1.00591	-0.0218737	0.0140184	0.13362	0.978364	0.951848	1.00562	-0.0216403	0.0136783	0.128576	0.978592	0.952705	1.00518	-0.00983559	0.0131512	0.463233	0.990213	0.965015	1.01607
4-hydroxychlorothalonil levels	22	-0.0088061	0.0041343	0.033171	0.991233	0.983233	0.999297	-0.00915163	0.00538159	0.0890287	0.99089	0.980493	1.0014	-0.00277237	0.012359	0.824676	0.997231	0.973365	1.02168	-0.00882865	0.00561328	0.130708	0.99121	0.980365	1.00218	-0.0139202	0.00669432	0.0506575	0.986176	0.973321	0.999201
Propyl 4-hydroxybenzoate sulfate levels	25	0.0129615	0.00539219	0.0162277	1.01305	1.0024	1.02381	0.011431	0.00752489	0.128738	1.0115	0.996688	1.02653	0.00988636	0.0143614	0.497804	1.00994	0.981904	1.03877	0.00758876	0.013714	0.585137	1.00762	0.980894	1.03507	0.00809822	0.0136348	0.558352	1.00813	0.981546	1.03544
Citraconate/glutaconate levels	24	-0.0117036	0.00554675	0.0348593	0.988365	0.977678	0.999168	-0.0136653	0.00810195	0.0916665	0.986428	0.970887	1.00222	-0.0189903	0.0159891	0.24707	0.981189	0.950917	1.01242	-0.0196458	0.0157323	0.224318	0.980546	0.950772	1.01125	-0.0164556	0.011153	0.154265	0.983679	0.962409	1.00542
Trans 3,4-methyleneheptanoate levels	16	0.0139806	0.00609269	0.0217533	1.01408	1.00204	1.02626	0.0112575	0.00808724	0.163918	1.01132	0.995417	1.02748	0.00868863	0.0149603	0.570013	1.00873	0.979578	1.03874	0.00813381	0.0137711	0.563554	1.00817	0.981319	1.03575	0.0210041	0.0141663	0.160319	1.02123	0.993261	1.04998
1-palmitoyl-2-arachidonoyl-GPI (16:0/20:4) levels	23	-0.0116919	0.00578612	0.0433124	0.988376	0.97723	0.999649	-0.0115295	0.0080093	0.150004	0.988537	0.97314	1.00418	-0.000369674	0.0149608	0.980509	0.99963	0.970744	1.02938	-0.0066392	0.0109018	0.548763	0.993383	0.972382	1.01484	-0.0202671	0.0149568	0.189803	0.979937	0.951627	1.00909
1-(1-enyl-palmitoyl)-2-palmitoleoyl-GPC (P-16:0/16:1) levels	33	0.00895575	0.00378814	0.0180714	1.009	1.00153	1.01652	0.0106988	0.0054262	0.0486448	1.01076	1.00006	1.02156	0.0229539	0.0119117	0.0628983	1.02322	0.999607	1.04739	0.012456	0.0054564	0.0292283	1.01253	1.00176	1.02342	0.0147201	0.00772454	0.0660097	1.01483	0.99958	1.03031
1-(1-enyl-palmitoyl)-2-palmitoyl-GPC (P-16:0/16:0) levels	32	0.00732053	0.00354407	0.0388691	1.00735	1.00037	1.01437	0.00925714	0.00502435	0.0654085	1.0093	0.99941	1.01929	-0.00745004	0.0116938	0.528742	0.992578	0.970087	1.01559	0.0104478	0.00517602	0.052262	1.0105	1.0003	1.02081	0.00316286	0.0068809	0.649075	1.00317	0.989729	1.01679
Docosahexaenoylcholine levels	18	0.0125439	0.00600942	0.036854	1.01262	1.00077	1.02462	0.0104917	0.00827453	0.204816	1.01055	0.99429	1.02707	0.0145916	0.0167351	0.395399	1.0147	0.981956	1.04853	0.0137059	0.0156391	0.393035	1.0138	0.983196	1.04536	0.0227698	0.0125105	0.0875091	1.02303	0.998251	1.04843
Ascorbic acid 2-sulfate levels	24	0.0186191	0.00531032	0.000454539	1.01879	1.00824	1.02945	0.0172123	0.00742186	0.0203875	1.01736	1.00267	1.03227	0.0232292	0.0147251	0.128331	1.0235	0.994384	1.05347	0.00532322	0.013197	0.690404	1.00534	0.979667	1.03168	0.0214022	0.0122032	0.0933835	1.02163	0.997487	1.04636
1-linoleoyl-2-linolenoyl-GPC (18:2/18:3) levels	19	0.0104339	0.0051368	0.0422342	1.01049	1.00037	1.02071	0.0132392	0.00764924	0.0834891	1.01333	0.998248	1.02863	-0.000493094	0.0137984	0.971887	0.999507	0.972838	1.02691	0.0117527	0.00872314	0.1946	1.01182	0.99467	1.02927	0.0296243	0.0111938	0.0169638	1.03007	1.00771	1.05292
Catechol glucuronide levels	18	-0.0095731	0.00478428	0.0453977	0.990473	0.981228	0.999804	-0.0114417	0.00633443	0.0708763	0.988624	0.976425	1.00097	-0.0146159	0.0115646	0.223341	0.98549	0.963404	1.00808	-0.0141432	0.011767	0.245864	0.985956	0.963477	1.00896	-0.00880246	0.0116044	0.459156	0.991236	0.968945	1.01404
Linoleoyl-arachidonoyl-glycerol (18:2/20:4) [1] levels	16	-0.00896312	0.0042479	0.0348575	0.991077	0.98286	0.999363	-0.00639547	0.00573762	0.264998	0.993625	0.982513	1.00486	-0.00867775	0.0105524	0.423761	0.99136	0.971066	1.01208	-0.00716353	0.00624886	0.2696	0.992862	0.980776	1.0051	-0.0153783	0.00794356	0.07333	0.984739	0.969526	1.00019
Linoleoyl-arachidonoyl-glycerol (18:2/20:4) [2] levels	34	-0.00827057	0.00342197	0.0156532	0.991764	0.985134	0.998438	-0.00847105	0.00531289	0.110839	0.991565	0.981293	1.00194	-0.00251102	0.0114349	0.827541	0.997492	0.975385	1.0201	-0.00789866	0.00583761	0.185233	0.992132	0.980845	1.00355	-0.0172111	0.00708731	0.0209627	0.982936	0.969376	0.996686
Ceramide (d18:1/17:0, d17:1/18:0) levels	21	0.0142543	0.0048504	0.00329487	1.01436	1.00476	1.02405	0.0142616	0.00690084	0.0387669	1.01436	1.00074	1.02818	0.0268747	0.0141152	0.0714047	1.02724	0.999209	1.05606	0.022094	0.0131299	0.107977	1.02234	0.996366	1.04899	0.0038762	0.011322	0.735838	1.00388	0.981852	1.02641
Carotene diol (2) levels	19	-0.0115085	0.00546033	0.0350609	0.988557	0.978034	0.999194	-0.0131386	0.00715322	0.0662488	0.986947	0.973207	1.00088	-0.0112274	0.0122824	0.372744	0.988835	0.965315	1.01293	-0.0132098	0.008136	0.121839	0.986877	0.971265	1.00274	-0.00222782	0.0139338	0.874855	0.997775	0.970894	1.0254
5-dodecenoylcarnitine (C12:1) levels	24	-0.0113463	0.00562452	0.0436658	0.988718	0.977878	0.999678	-0.00741819	0.0076679	0.333327	0.992609	0.977803	1.00764	0.00786416	0.0161297	0.630478	1.0079	0.97653	1.04027	0.00613929	0.0146149	0.678332	1.00616	0.977745	1.0354	-0.00767734	0.0137651	0.582654	0.992352	0.965937	1.01949
Trans-2-hexenoylglycine levels	29	0.00876015	0.00402503	0.029524	1.0088	1.00087	1.01679	0.00843128	0.00573206	0.141319	1.00847	0.9972	1.01986	0.00646878	0.0129178	0.62045	1.00649	0.981326	1.0323	0.0165724	0.00793328	0.0459198	1.01671	1.00102	1.03264	0.0139404	0.00841314	0.109101	1.01404	0.997454	1.0309
Sphingomyelin (d17:1/14:0, d16:1/15:0) levels	23	0.0122713	0.00614582	0.045858	1.01235	1.00023	1.02462	0.016836	0.00831785	0.0429619	1.01698	1.00053	1.03369	0.0162999	0.0172041	0.353705	1.01643	0.982731	1.05129	0.017925	0.0116808	0.139146	1.01809	0.995043	1.04166	0.00251912	0.0129774	0.847951	1.00252	0.977344	1.02835
3-amino-2-piperidone levels	24	0.0113545	0.00558158	0.0419224	1.01142	1.00041	1.02254	0.00602183	0.00774645	0.436943	1.00604	0.990881	1.02143	-0.00206921	0.0146531	0.888931	0.997933	0.96968	1.02701	-0.00137541	0.0125254	0.913513	0.998626	0.974408	1.02345	0.00986122	0.0110975	0.383832	1.00991	0.988181	1.03212
N-lactoyl phenylalanine levels	16	-0.0187436	0.00729704	0.0102096	0.981431	0.967494	0.995569	-0.0231305	0.00971946	0.0173214	0.977135	0.958697	0.995928	-0.0290162	0.0184213	0.136076	0.971401	0.936953	1.00711	-0.0278774	0.0183667	0.149851	0.972508	0.938121	1.00815	-0.0316395	0.0193359	0.124049	0.968856	0.932825	1.00628
4-allylcatechol sulfate levels	20	-0.0128228	0.00584762	0.0283202	0.987259	0.976008	0.998639	-0.0133361	0.00786248	0.0898538	0.986752	0.971663	1.00208	-0.02082	0.013785	0.14741	0.979395	0.953288	1.00622	-0.0216952	0.0149049	0.161835	0.978538	0.950365	1.00755	-0.0153922	0.0120521	0.217782	0.984726	0.961737	1.00826
Levulinoylcarnitine levels	19	0.0103088	0.00521796	0.0481962	1.01036	1.00008	1.02075	0.00935538	0.00735118	0.203147	1.0094	0.99496	1.02405	0.0241852	0.0129962	0.0791682	1.02448	0.998713	1.05091	0.0220796	0.0113055	0.066547	1.02233	0.999921	1.04523	0.00232165	0.0128689	0.858966	1.00232	0.977359	1.02793
Deoxycholic acid 12-sulfate levels	20	0.00771133	0.00393047	0.0497704	1.00774	1.00001	1.01553	0.00502269	0.00576107	0.383299	1.00504	0.993751	1.01645	0.0122265	0.00999344	0.236118	1.0123	0.992666	1.03233	0.00520331	0.00546154	0.352697	1.00522	0.994514	1.01604	0.00687829	0.00716949	0.350076	1.0069	0.992852	1.02115
Pentose acid levels	19	-0.0152729	0.00604262	0.0114867	0.984843	0.973248	0.996576	-0.010302	0.00857251	0.229459	0.989751	0.97326	1.00652	-0.0093316	0.014447	0.526482	0.990712	0.963052	1.01917	-0.00873539	0.0146633	0.558771	0.991303	0.963218	1.02021	0.00624975	0.0151294	0.684706	1.00627	0.976868	1.03656
Tetrahydrocortisol glucuronide levels	24	-0.0161919	0.00545449	0.00299212	0.983938	0.973475	0.994514	-0.0113144	0.00802264	0.158449	0.988749	0.973324	1.00442	-3.22549e-05	0.0155117	0.998359	0.999968	0.970023	1.03084	-0.00758555	0.0130389	0.566384	0.992443	0.967401	1.01813	-0.0162482	0.0119508	0.187734	0.983883	0.961105	1.0072
Cis-3,4-methyleneheptanoylglycine levels	22	0.00980745	0.00460209	0.0330821	1.00986	1.00079	1.01901	0.0147844	0.00487355	0.00241654	1.01489	1.00525	1.02464	0.00954019	0.0119449	0.433416	1.00959	0.986224	1.0335	0.0137154	0.00514599	0.0144813	1.01381	1.00364	1.02409	0.0156687	0.00812823	0.068216	1.01579	0.999737	1.0321
4-acetamidobutanoate levels	19	0.0141042	0.00502914	0.00503964	1.0142	1.00426	1.02425	0.0143104	0.00678156	0.0348421	1.01441	1.00102	1.02799	0.022651	0.013109	0.101124	1.02291	0.996962	1.04953	0.0154936	0.00657152	0.0299081	1.01561	1.00262	1.02878	0.00946547	0.00927151	0.321602	1.00951	0.991331	1.02802
Pristanate levels	14	0.0134524	0.00623306	0.0309094	1.01354	1.00124	1.026	0.0154673	0.00862624	0.072964	1.01559	0.998561	1.0329	-0.00584329	0.0152284	0.707395	0.994174	0.964939	1.02429	-0.00611649	0.0155994	0.701339	0.993902	0.963974	1.02476	0.00950443	0.012619	0.465859	1.00955	0.984887	1.03483
2'-deoxyuridine levels	23	0.0100853	0.00490504	0.0397721	1.01014	1.00047	1.01989	0.0142904	0.00621103	0.0214025	1.01439	1.00212	1.02682	0.00640111	0.0122755	0.607262	1.00642	0.982496	1.03093	0.0114748	0.00661463	0.0967747	1.01154	0.998511	1.02474	0.00617275	0.0102587	0.553809	1.00619	0.986162	1.02663
Betaine levels	23	-0.0122412	0.00468183	0.00893264	0.987833	0.97881	0.99694	-0.00706704	0.00610298	0.246878	0.992958	0.981151	1.00491	-0.0158257	0.0121382	0.205781	0.984299	0.961158	1.008	-0.00789244	0.00699885	0.271606	0.992139	0.978622	1.00584	-0.00250678	0.0112758	0.826216	0.997496	0.975693	1.01979
X-12221 levels	23	0.0111698	0.00511858	0.0290934	1.01123	1.00114	1.02143	0.00442084	0.0071723	0.537646	1.00443	0.990409	1.01865	0.00374411	0.0129979	0.776001	1.00375	0.978503	1.02965	0.00318205	0.0120728	0.794563	1.00319	0.979728	1.02721	0.0188641	0.0137467	0.184463	1.01904	0.991953	1.04687
X-12906 levels	18	-0.0137704	0.00635309	0.0301964	0.986324	0.974118	0.998683	-0.0129606	0.00906452	0.152769	0.987123	0.96974	1.00482	-0.0147859	0.0167359	0.389297	0.985323	0.953526	1.01818	-0.0147859	0.0155335	0.354502	0.985323	0.955776	1.01578	-0.0251364	0.0132818	0.0766539	0.975177	0.950118	1.0009
X-14056 levels	16	0.0147521	0.0067353	0.0285043	1.01486	1.00155	1.02835	0.02069	0.00887077	0.0196806	1.02091	1.00331	1.03881	0.0269398	0.0164272	0.121813	1.02731	0.994756	1.06092	0.0262735	0.0156944	0.114836	1.02662	0.995522	1.05869	0.0130509	0.0146553	0.388234	1.01314	0.984449	1.04266
X-17010 levels	18	-0.0123337	0.00613187	0.0442814	0.987742	0.975942	0.999685	-0.0158144	0.00837865	0.0590982	0.98431	0.968278	1.00061	-0.0173774	0.0146499	0.251868	0.982773	0.954955	1.0114	-0.0186977	0.0139563	0.197966	0.981476	0.954992	1.00869	-0.00500987	0.0139556	0.724298	0.995003	0.968155	1.02259
N6-methyllysine levels	31	-0.00526303	0.00243506	0.030668	0.994751	0.990014	0.99951	-0.00707976	0.00294466	0.0162047	0.992945	0.987231	0.998693	-0.00105025	0.00806315	0.897235	0.99895	0.983287	1.01486	-0.00624713	0.00291288	0.0402	0.993772	0.988115	0.999462	-0.00975684	0.00345301	0.00845506	0.990291	0.983611	0.997016
N6,N6-dimethyllysine levels	24	-0.008028	0.00268437	0.00278392	0.992004	0.986799	0.997237	-0.00776478	0.00320861	0.0155213	0.992265	0.986045	0.998525	-0.0196313	0.0100533	0.0631262	0.98056	0.961428	1.00007	-0.00763613	0.00318513	0.0250242	0.992393	0.986217	0.998608	-0.00529264	0.00465318	0.267597	0.994721	0.985691	1.00383
Decadienedioic acid (C10:2-DC) levels	24	-0.00740893	0.0030086	0.0137942	0.992618	0.986782	0.998489	-0.00963125	0.00323661	0.00292303	0.990415	0.984152	0.996718	0.00907316	0.00854067	0.299106	1.00911	0.992363	1.02615	-0.00889465	0.00330328	0.012993	0.991145	0.984748	0.997583	-0.0124789	0.00477101	0.0157906	0.987599	0.978406	0.996877
Glycine levels	22	0.00929843	0.0030201	0.00207805	1.00934	1.00338	1.01533	0.0103289	0.00355064	0.00362547	1.01038	1.00338	1.01744	0.0133914	0.0110447	0.238797	1.01348	0.991778	1.03566	0.0105028	0.00357926	0.00792279	1.01056	1.00349	1.01767	0.0104044	0.00427694	0.0244997	1.01046	1.00202	1.01896
Adenosine 5'-diphosphate (ADP) to pantothenate ratio	14	-0.013438	0.00619597	0.0300954	0.986652	0.974742	0.998707	-0.00560738	0.00771679	0.467442	0.994408	0.979481	1.00956	-0.00230166	0.0133738	0.866007	0.997701	0.971888	1.0242	-0.000765763	0.0127843	0.953147	0.999235	0.974508	1.02459	0.014122	0.0119945	0.26187	1.01422	0.990657	1.03835
S-adenosylhomocysteine (SAH) to 5-methyluridine (ribothymidine) ratio	20	-0.0108167	0.00480047	0.0242423	0.989242	0.979978	0.998593	-0.014605	0.00638153	0.0221004	0.985501	0.973251	0.997905	-0.0141068	0.0118122	0.247074	0.985992	0.963427	1.00909	-0.014745	0.00694095	0.046988	0.985363	0.972049	0.99886	-0.00546558	0.010427	0.606552	0.994549	0.97443	1.01508
Adenosine 5'-diphosphate (ADP) to N-acetylglucosamine to N-acetylgalactosamine ratio	20	-0.00911104	0.00447531	0.0417658	0.99093	0.982276	0.999661	-0.00580621	0.00596287	0.330192	0.994211	0.982659	1.0059	-0.00499327	0.0101585	0.628676	0.995019	0.975404	1.01503	-0.00476106	0.00998782	0.639022	0.99525	0.975957	1.01493	-0.0242657	0.0111266	0.0427027	0.976026	0.954971	0.997545
Adenosine 5'-monophosphate (AMP) to proline ratio	19	-0.0183777	0.00741478	0.0131925	0.98179	0.967625	0.996163	-0.0126594	0.00922722	0.170076	0.98742	0.969723	1.00544	-0.0409613	0.019167	0.0465699	0.959866	0.924476	0.996612	-0.00162754	0.0153415	0.916687	0.998374	0.9688	1.02885	-0.0281229	0.0167132	0.110712	0.972269	0.940935	1.00465
Aspartate to asparagine ratio	19	0.012005	0.00496944	0.015702	1.01208	1.00227	1.02198	0.00793609	0.00666471	0.233747	1.00797	0.994886	1.02122	0.0130122	0.0113637	0.267179	1.0131	0.990782	1.03591	0.00617246	0.00825829	0.464459	1.00619	0.990036	1.02261	0.0127413	0.0110183	0.263523	1.01282	0.991184	1.03493
Glycine to serine ratio	25	0.00892489	0.00370863	0.0161053	1.00896	1.00166	1.01633	0.0113845	0.0044453	0.0104362	1.01145	1.00268	1.0203	0.00441951	0.0114348	0.702535	1.00443	0.982168	1.02719	0.0118874	0.00451185	0.0145168	1.01196	1.00305	1.02095	0.015362	0.00600171	0.0175208	1.01548	1.00361	1.0275
Phosphate to uridine ratio	27	-0.0100406	0.00480422	0.0366219	0.99001	0.980731	0.999376	-0.0151781	0.00708376	0.0321399	0.984936	0.971356	0.998707	-0.0199854	0.0149569	0.193063	0.980213	0.951895	1.00937	-0.0181786	0.0135524	0.191405	0.981986	0.956245	1.00842	-0.000629899	0.0100766	0.950653	0.99937	0.979826	1.0193
Serine to alpha-tocopherol ratio	28	0.0113598	0.00501289	0.023444	1.01142	1.00154	1.02141	0.00243382	0.00706815	0.730593	1.00244	0.988645	1.01642	-0.00462384	0.0134702	0.734059	0.995387	0.969451	1.02202	-0.0049558	0.0146423	0.737636	0.995056	0.966905	1.02403	0.00691356	0.012224	0.576533	1.00694	0.983099	1.03135
Serine to pyruvate ratio	19	0.0114595	0.00564483	0.0423469	1.01153	1.0004	1.02278	0.011371	0.008142	0.162539	1.01144	0.995423	1.02771	0.013312	0.015157	0.391368	1.0134	0.983738	1.04396	0.0119479	0.0164488	0.476952	1.01202	0.979913	1.04518	0.0137556	0.0163071	0.410642	1.01385	0.981958	1.04678
Pyruvate to 3-methyl-2-oxobutyrate ratio	22	0.0108039	0.0054217	0.0462922	1.01086	1.00018	1.02166	0.00752893	0.00753272	0.317554	1.00756	0.992791	1.02254	0.000654335	0.0133668	0.96142	1.00065	0.974779	1.02722	0.000937211	0.013025	0.943319	1.00094	0.975708	1.02682	0.00885145	0.0114749	0.449505	1.00889	0.986453	1.03184
Pyruvate to N-acetylneuraminate ratio	28	0.0116544	0.00504076	0.0207763	1.01172	1.00178	1.02177	0.0134958	0.00696968	0.0528245	1.01359	0.999835	1.02753	0.0113934	0.0144122	0.436099	1.01146	0.983287	1.04044	0.0124156	0.012204	0.31802	1.01249	0.988562	1.037	0.0121573	0.0115036	0.300311	1.01223	0.989664	1.03531
Creatine to carnitine ratio	19	0.0127318	0.00526947	0.0156858	1.01281	1.00241	1.02333	0.0147784	0.0077423	0.056289	1.01489	0.999604	1.03041	0.0193425	0.0172784	0.27766	1.01953	0.985582	1.05465	0.0268994	0.0115533	0.0317537	1.02726	1.00426	1.05079	0.0306051	0.0124104	0.0245942	1.03108	1.0063	1.05647
Oleoyl-linoleoyl-glycerol (18:1 to 18:2) [2] to linoleoyl-arachidonoyl-glycerol (18:2 to 20:4) [1] ratio	22	0.00703581	0.00324049	0.0299145	1.00706	1.00068	1.01348	0.00606773	0.00397404	0.126801	1.00609	0.99828	1.01395	0.0221522	0.0117497	0.0732966	1.0224	0.999123	1.04622	0.00598456	0.00395994	0.14562	1.006	0.998225	1.01384	0.00394834	0.00518493	0.455243	1.00396	0.993805	1.01421
Adenosine 5'-monophosphate (AMP) to flavin adenine dinucleotide (FAD) ratio	16	0.0125865	0.00530682	0.0177038	1.01267	1.00219	1.02325	0.0160501	0.00777521	0.038992	1.01618	1.00081	1.03178	0.012619	0.0130323	0.348258	1.0127	0.987159	1.0389	0.0147131	0.00965285	0.148258	1.01482	0.995802	1.0342	0.0144153	0.0126288	0.272827	1.01452	0.989716	1.03994
Adenosine 5'-monophosphate (AMP) to threonine ratio	23	0.0140046	0.00565931	0.0133379	1.0141	1.00292	1.02541	0.0156157	0.00765751	0.0414238	1.01574	1.00061	1.0311	0.0151262	0.0135221	0.275363	1.01524	0.988687	1.04251	0.0151262	0.0130626	0.259288	1.01524	0.989578	1.04157	0.0231915	0.0128202	0.084794	1.02346	0.998066	1.04951
Adenosine 5'-monophosphate (AMP) to aspartate ratio	28	-0.0144339	0.00672607	0.0318755	0.98567	0.972761	0.99875	-0.014889	0.00759328	0.0499008	0.985221	0.970667	0.999994	-0.0131065	0.0153186	0.399752	0.986979	0.957786	1.01706	-0.0145972	0.0132144	0.279064	0.985509	0.960312	1.01137	0.0239717	0.0141973	0.103281	1.02426	0.996152	1.05316
Phosphate to oleoyl-linoleoyl-glycerol (18:1 to 18:2) [2] ratio	31	0.0135872	0.00423149	0.00132285	1.01368	1.00531	1.02212	0.0110066	0.00651508	0.0911419	1.01107	0.998239	1.02406	0.00436041	0.0128456	0.736638	1.00437	0.979398	1.02998	0.00720268	0.00994036	0.474317	1.00723	0.987795	1.02705	0.00864278	0.0100554	0.397105	1.00868	0.988995	1.02876
Phosphate to linoleoyl-arachidonoyl-glycerol (18:2 to 20:4) [2] ratio	26	0.00893507	0.00439025	0.04183	1.00898	1.00033	1.01769	0.0099749	0.00583221	0.0872082	1.01002	0.998545	1.02164	0.0158228	0.0102627	0.135692	1.01595	0.995717	1.03659	0.0108421	0.00622904	0.0940562	1.0109	0.998634	1.02332	0.0076462	0.00897137	0.402479	1.00768	0.990112	1.02555
Retinol (Vitamin A) to linoleoyl-arachidonoyl-glycerol (18:2 to 20:4) [2] ratio	25	0.00856558	0.00434472	0.0486677	1.0086	1.00005	1.01723	0.00811203	0.00590265	0.169348	1.00815	0.996549	1.01988	0.0107834	0.0101749	0.299785	1.01084	0.990882	1.0312	0.00965162	0.00588212	0.113872	1.0097	0.998124	1.02141	0.00866058	0.00882019	0.336364	1.0087	0.99141	1.02629
Tyrosine to pyruvate ratio	23	0.0113978	0.0056081	0.042115	1.01146	1.00041	1.02264	0.00334355	0.00770035	0.664137	1.00335	0.98832	1.01861	-0.00505109	0.0160449	0.755873	0.994962	0.964159	1.02675	-0.00605239	0.0141286	0.672541	0.993966	0.966819	1.02188	0.00766131	0.014789	0.609846	1.00769	0.978901	1.03733
Glycerol to mannitol to sorbitol ratio	25	0.0112551	0.00543158	0.0382506	1.01132	1.00061	1.02214	0.0115295	0.00766936	0.132757	1.0116	0.996504	1.02692	0.0144079	0.0154078	0.359047	1.01451	0.984333	1.04562	0.0140894	0.0139248	0.321714	1.01419	0.986884	1.04225	0.0169999	0.013207	0.210833	1.01715	0.991154	1.04382
Alpha-ketoglutarate to pyruvate ratio	16	-0.0122672	0.00625614	0.0498996	0.987808	0.975769	0.999995	-0.0150808	0.00870188	0.0830868	0.985032	0.968374	1.00198	-0.020114	0.0144331	0.183743	0.980087	0.95275	1.00821	-0.020114	0.0146207	0.189105	0.980087	0.9524	1.00858	-0.00848159	0.0135604	0.541725	0.991554	0.965548	1.01826
Adenosine 5'-monophosphate (AMP) to EDTA ratio	14	-0.022032	0.00859865	0.0103991	0.978209	0.961861	0.994835	-0.0108287	0.0104369	0.299485	0.98923	0.969199	1.00967	-0.00733435	0.0174083	0.680408	0.992692	0.959393	1.02715	-0.00612182	0.0159538	0.707388	0.993897	0.963299	1.02547	-0.0383739	0.0194604	0.0721186	0.962353	0.926338	0.999769
Adenosine 5'-monophosphate (AMP) to N-palmitoyl-sphingosine (d18:1 to 16:0) ratio	23	-0.0150382	0.00680808	0.027183	0.985074	0.972017	0.998307	-0.0143141	0.00855265	0.0942005	0.985788	0.969401	1.00245	-0.0146848	0.0173475	0.406384	0.985422	0.95248	1.0195	-0.0142974	0.0164952	0.39543	0.985804	0.954442	1.0182	-0.00147679	0.0146862	0.920857	0.998524	0.970192	1.02768

## Sheet: Table S6
Table S6. The result of forward MR analysis (IVW) between plasma metabolites and stomachache
Exposure	nsnp	IVW						weighted median						sample mode						weighted mode						MR Egger
		b	se	pval	or	or_lci95	or_uci95	b	se	pval	or	or_lci95	or_uci95	b	se	pval	or	or_lci95	or_uci95	b	se	pval	or	or_lci95	or_uci95	b	se	pval	or	or_lci95	or_uci95
Benzoate levels	12	0.0288398	0.0135652	0.0335021	1.02926	1.00225	1.05699	0.0386786	0.01764	0.0283318	1.03944	1.00411	1.076	0.0384586	0.0279895	0.19678	1.03921	0.983733	1.09781	0.0384586	0.0300364	0.226745	1.03921	0.979794	1.10222	0.0836523	0.0338413	0.0329974	1.08725	1.01747	1.16181
Theophylline levels	22	0.0230699	0.0101667	0.0232588	1.02334	1.00315	1.04393	0.0362173	0.013934	0.00934424	1.03688	1.00895	1.06559	0.0441597	0.0247357	0.0886718	1.04515	0.995687	1.09707	0.0441597	0.0254142	0.096927	1.04515	0.994364	1.09853	0.0317532	0.0221871	0.167826	1.03226	0.988335	1.07814
4-methyl-2-oxopentanoate levels	12	0.0339553	0.0145998	0.0200324	1.03454	1.00535	1.06457	0.0211009	0.0199195	0.289459	1.02133	0.982219	1.06199	0.00636663	0.0347313	0.857889	1.00639	0.940159	1.07728	0.00571751	0.0354205	0.874691	1.00573	0.93828	1.07804	-0.000221735	0.0451032	0.996174	0.999778	0.91519	1.09219
Iminodiacetate (IDA) levels	14	0.0266706	0.0132546	0.0442008	1.02703	1.00069	1.05406	0.0338533	0.0171687	0.0486324	1.03443	1.0002	1.06983	0.0403008	0.0304875	0.208998	1.04112	0.980733	1.10523	0.0403008	0.0288733	0.186164	1.04112	0.983841	1.10174	0.0410341	0.0352855	0.267468	1.04189	0.972266	1.11649
3-hydroxyoctanoate levels	15	0.0349307	0.012293	0.00448988	1.03555	1.0109	1.0608	0.030837	0.0165799	0.0628988	1.03132	0.998342	1.06538	0.0250484	0.0250766	0.334807	1.02536	0.976186	1.07702	0.0286402	0.0227314	0.228289	1.02905	0.984213	1.07594	0.0316886	0.0468601	0.510742	1.0322	0.941616	1.13149
N-acetylglycine levels	19	0.0177461	0.00744832	0.0171923	1.0179	1.00315	1.03287	0.0223216	0.0093223	0.0166463	1.02257	1.00406	1.04143	0.0225134	0.0207356	0.291924	1.02277	0.982035	1.06519	0.0225134	0.00974229	0.0328945	1.02277	1.00342	1.04249	0.0138599	0.0128344	0.295268	1.01396	0.988768	1.03979
P-cresol sulfate levels	18	0.0303779	0.0120037	0.0113829	1.03084	1.00687	1.05538	0.0191965	0.0174411	0.271049	1.01938	0.985124	1.05483	0.0213381	0.0323415	0.518238	1.02157	0.958821	1.08842	0.0200221	0.0296915	0.509163	1.02022	0.962546	1.08136	0.0658144	0.0318031	0.0550552	1.06803	1.00349	1.13672
N-methyl-2-pyridone-5-carboxamide levels	9	0.0324215	0.0160384	0.043228	1.03295	1.00099	1.06594	0.0255582	0.0213559	0.231395	1.02589	0.983833	1.06974	0.0264713	0.030535	0.411235	1.02682	0.967174	1.09015	0.0208731	0.0289432	0.491337	1.02109	0.96478	1.08069	-0.0158047	0.0511867	0.766487	0.98432	0.890359	1.0882
Octadecanedioate levels	23	0.0199348	0.00901459	0.0270091	1.02013	1.00227	1.03832	0.0268873	0.0127951	0.0356088	1.02725	1.00181	1.05334	0.0247023	0.0226293	0.286817	1.02501	0.980541	1.0715	0.0265311	0.0154674	0.100344	1.02689	0.996222	1.05849	0.0248926	0.0240262	0.311959	1.0252	0.978046	1.07464
3,4-dihydroxybutyrate levels	22	-0.0235038	0.00989536	0.0175379	0.97677	0.958008	0.9959	-0.0209215	0.0147061	0.154841	0.979296	0.951472	1.00793	-0.0230847	0.023194	0.330926	0.97718	0.933751	1.02263	-0.0201387	0.0173113	0.257745	0.980063	0.947367	1.01389	-0.0216066	0.0253928	0.404901	0.978625	0.931111	1.02856
Glycocholenate sulfate levels	24	0.0127829	0.00546882	0.0194175	1.01286	1.00207	1.02378	0.00970167	0.00730213	0.183977	1.00975	0.9954	1.0243	0.0151998	0.0134432	0.269846	1.01532	0.988913	1.04242	0.00911448	0.00646985	0.172282	1.00916	0.99644	1.02203	0.00906836	0.00846165	0.29547	1.00911	0.992512	1.02599
4-allylphenol sulfate levels	18	-0.0276788	0.0113652	0.0148754	0.972701	0.951273	0.994612	-0.0163988	0.0156369	0.294307	0.983735	0.954042	1.01435	-0.0154338	0.0310022	0.624983	0.984685	0.926633	1.04637	-0.0148485	0.0305807	0.633485	0.985261	0.927941	1.04612	-0.038319	0.0356686	0.298621	0.962406	0.897422	1.0321
21-hydroxypregnenolone disulfate levels	27	0.0189453	0.00791936	0.0167444	1.01913	1.00343	1.03507	0.0236132	0.0123161	0.0552054	1.02389	0.999474	1.04891	0.0235597	0.0228943	0.312928	1.02384	0.978912	1.07083	0.026452	0.0197217	0.191434	1.0268	0.987872	1.06727	-0.00396519	0.0217038	0.85651	0.996043	0.95456	1.03933
5alpha-androstan-3beta,17alpha-diol disulfate levels	21	0.0200193	0.00908201	0.0275045	1.02022	1.00222	1.03854	0.0185707	0.0125274	0.138231	1.01874	0.994035	1.04407	0.0213715	0.0199941	0.29785	1.0216	0.982341	1.06243	0.020082	0.0174026	0.262119	1.02028	0.986071	1.05569	0.0144634	0.0222253	0.522994	1.01457	0.971321	1.05974
5alpha-androstan-3beta,17beta-diol monosulfate (2) levels	21	0.0146498	0.00651271	0.0244857	1.01476	1.00189	1.02779	0.00662762	0.00787822	0.400203	1.00665	0.991225	1.02231	0.0140889	0.0217185	0.52391	1.01419	0.971922	1.05829	0.00733891	0.00798881	0.369226	1.00737	0.991715	1.02326	0.00684046	0.00878164	0.445603	1.00686	0.989682	1.02434
S-methylmethionine levels	18	0.0211951	0.0104452	0.0424409	1.02142	1.00072	1.04255	0.0143901	0.0147848	0.330405	1.01449	0.985518	1.04432	0.0136844	0.0271108	0.62021	1.01378	0.961315	1.0691	0.0136844	0.0245507	0.584525	1.01378	0.966151	1.06375	0.0164809	0.0348284	0.64246	1.01662	0.949535	1.08844
Argininate levels	22	0.0192326	0.00970752	0.0475684	1.01942	1.00021	1.039	0.02035	0.0127384	0.110145	1.02056	0.995394	1.04636	0.0320315	0.0242621	0.20097	1.03255	0.984598	1.08284	0.0183657	0.0188599	0.341243	1.01854	0.981572	1.05689	0.00897997	0.022769	0.697464	1.00902	0.964981	1.05507
S-methylcysteine sulfoxide levels	18	0.02512	0.0120355	0.0368729	1.02544	1.00153	1.04992	0.0289002	0.0164102	0.07822	1.02932	0.996741	1.06297	0.0380495	0.0306949	0.231962	1.03878	0.97813	1.1032	0.0324001	0.0303094	0.300024	1.03293	0.973355	1.09615	-0.0199706	0.0299558	0.514484	0.980228	0.924332	1.0395
Carboxyethyl-gaba levels	17	0.021375	0.0102668	0.0373479	1.02161	1.00125	1.04237	0.0128	0.0144811	0.376745	1.01288	0.984538	1.04204	0.00854753	0.026936	0.755099	1.00858	0.956718	1.06326	0.00897383	0.0261473	0.735914	1.00901	0.958606	1.06207	0.0135639	0.0324756	0.68211	1.01366	0.951145	1.08028
(R)-3-hydroxybutyrylcarnitine levels	20	-0.0237587	0.0117399	0.0429958	0.976521	0.954308	0.999252	-0.0152981	0.0154242	0.321284	0.984818	0.955491	1.01505	-0.00344024	0.0314068	0.913924	0.996566	0.93707	1.05984	-0.00274923	0.0340406	0.936475	0.997255	0.932889	1.06606	0.00108238	0.0332362	0.974379	1.00108	0.937948	1.06847
Octadecanedioylcarnitine (C18-DC) levels	20	0.0151554	0.00657527	0.0211721	1.01527	1.00227	1.02844	0.013769	0.00840575	0.101411	1.01386	0.997297	1.03071	0.0190578	0.0150169	0.219736	1.01924	0.989678	1.04969	0.0139	0.00827591	0.10941	1.014	0.997682	1.03058	0.0117487	0.010967	0.2982	1.01182	0.990301	1.0338
Phenylacetylcarnitine levels	21	-0.0338578	0.0100741	0.000776963	0.966709	0.947808	0.985987	-0.0329914	0.0135973	0.0152526	0.967547	0.942102	0.993679	0.00086805	0.0309372	0.977894	1.00087	0.941982	1.06344	0.00086805	0.023733	0.971186	1.00087	0.955378	1.04853	-0.012684	0.0287662	0.664238	0.987396	0.933265	1.04467
4-hydroxyphenylacetoylcarnitine levels	19	-0.021768	0.0104775	0.0377472	0.978467	0.958578	0.998769	-0.0227853	0.0150191	0.129244	0.977472	0.949117	1.00667	-0.0235239	0.0253316	0.365364	0.976751	0.929439	1.02647	-0.0235239	0.0172964	0.190609	0.976751	0.944193	1.01043	-0.0275206	0.0272158	0.326097	0.972855	0.922319	1.02616
Pimeloylcarnitine/3-methyladipoylcarnitine (C7-DC) levels	21	-0.020761	0.00967037	0.0318035	0.979453	0.961063	0.998195	-0.0297953	0.0130276	0.0221906	0.970644	0.946173	0.995748	-0.033067	0.0214973	0.139672	0.967474	0.927556	1.00911	-0.0271063	0.014197	0.0706756	0.973258	0.946549	1.00072	-0.0451342	0.0213822	0.0482669	0.955869	0.916637	0.99678
N-stearoyl-sphingadienine (d18:2/18:0) levels	14	0.0257551	0.0123241	0.0366347	1.02609	1.0016	1.05118	0.015611	0.0163662	0.340158	1.01573	0.983668	1.04884	0.045858	0.033259	0.191215	1.04693	0.980856	1.11745	-0.0107137	0.0263999	0.691472	0.989343	0.939453	1.04188	0.0170892	0.0395705	0.673495	1.01724	0.941323	1.09927
Glycosyl ceramide (d18:1/20:0, d16:1/22:0) levels	29	0.0150389	0.00714606	0.0353344	1.01515	1.00103	1.02947	0.0152804	0.0104438	0.14344	1.0154	0.994824	1.0364	-0.00383604	0.0196511	0.84664	0.996171	0.958532	1.03529	0.016522	0.0133781	0.227091	1.01666	0.990348	1.04367	0.0186458	0.0175058	0.296254	1.01882	0.984457	1.05438
Hydroxy-cmpf levels	18	0.0282008	0.0135428	0.037311	1.0286	1.00166	1.05627	0.0234377	0.0164888	0.15519	1.02371	0.991159	1.05734	0.0256615	0.0343045	0.464653	1.02599	0.959277	1.09735	0.058134	0.0346448	0.111634	1.05986	0.990278	1.13432	0.0831672	0.0425981	0.0686191	1.08672	0.999675	1.18135
3-ureidopropionate levels	18	-0.0245649	0.0114771	0.0323275	0.975734	0.95403	0.997932	-0.0352989	0.0166739	0.0342582	0.965317	0.934279	0.997385	-0.0445317	0.0333471	0.199352	0.956445	0.895931	1.02105	-0.0445317	0.0381796	0.259566	0.956445	0.887485	1.03076	-0.0333176	0.0300972	0.28466	0.967231	0.911824	1.02601
3-phosphoglycerate levels	19	0.0265	0.0118166	0.0249224	1.02685	1.00334	1.05091	0.0231125	0.0159248	0.146681	1.02338	0.991933	1.05583	0.0232297	0.0286213	0.427611	1.0235	0.967666	1.08256	0.0198407	0.0254504	0.445766	1.02004	0.970405	1.07221	0.00634993	0.0330781	0.850042	1.00637	0.943194	1.07378
Adenosine 5'-monophosphate (AMP) levels	13	0.035523	0.0148819	0.0169863	1.03616	1.00637	1.06683	0.0483145	0.0199659	0.0155271	1.0495	1.00922	1.09139	0.0591902	0.036204	0.12801	1.06098	0.988299	1.139	0.0571932	0.0350486	0.128664	1.05886	0.988564	1.13416	-0.0237371	0.0326057	0.481822	0.976542	0.916087	1.04099
Creatinine levels	17	-0.0315636	0.0152154	0.0380378	0.968929	0.94046	0.99826	-0.0211687	0.0205978	0.304083	0.979054	0.940315	1.01939	0.000210523	0.0394086	0.995804	1.00021	0.925862	1.08053	-0.00142281	0.0371381	0.969913	0.998578	0.928473	1.07398	-0.0158348	0.038277	0.684955	0.98429	0.913148	1.06097
Glutarate (C5-DC) levels	20	-0.0321375	0.0105913	0.00241069	0.968373	0.948478	0.988686	-0.0276945	0.014615	0.0581006	0.972686	0.945218	1.00095	-0.03844	0.0289001	0.199233	0.962289	0.909296	1.01837	-0.0334334	0.0271863	0.233788	0.967119	0.916935	1.02005	-0.0246311	0.0256452	0.34955	0.97567	0.92784	1.02596
Guanidinoacetate levels	18	-0.0236279	0.0103606	0.0225747	0.976649	0.957016	0.996684	-0.0251073	0.0137221	0.0672944	0.975205	0.949326	1.00179	-0.0292718	0.0218951	0.198868	0.971152	0.930358	1.01374	-0.029916	0.0192384	0.138361	0.970527	0.934613	1.00782	-0.0630848	0.0244079	0.0199547	0.938864	0.895007	0.98487
Deoxycholate levels	21	0.0227792	0.0102481	0.0262317	1.02304	1.0027	1.0438	0.0364456	0.0144215	0.0114989	1.03712	1.00821	1.06685	0.0518498	0.0298639	0.0979083	1.05322	0.993339	1.11671	0.0501725	0.0284469	0.0930498	1.05145	0.994432	1.11174	0.0207042	0.0313361	0.516728	1.02092	0.960103	1.08559
Inosine levels	14	-0.0285578	0.0126311	0.0237651	0.971846	0.948081	0.996206	-0.0255415	0.0156251	0.102125	0.974782	0.945381	1.0051	-0.0189227	0.0312747	0.555564	0.981255	0.922912	1.04329	-0.0148699	0.0290559	0.617393	0.98524	0.930699	1.04298	-0.0331827	0.033042	0.335075	0.967362	0.906699	1.03208
Pyruvate levels	20	0.0321447	0.0125485	0.0104182	1.03267	1.00758	1.05838	0.0279854	0.0162263	0.0845832	1.02838	0.996189	1.06161	0.0521441	0.0348979	0.151548	1.05353	0.983876	1.12811	0.0369676	0.0324509	0.268786	1.03766	0.973715	1.1058	0.0912731	0.0308722	0.0084472	1.09557	1.03124	1.16391
N-stearoyl-sphinganine (d18:0/18:0) levels	11	-0.0358702	0.0136519	0.00860175	0.964766	0.939293	0.990929	-0.0212623	0.0180627	0.239141	0.978962	0.94491	1.01424	-0.0163999	0.0319842	0.619261	0.983734	0.923958	1.04738	-0.0141691	0.0279847	0.62361	0.985931	0.933309	1.04152	-0.0692732	0.0396805	0.114804	0.933072	0.863253	1.00854
X-12847 levels	14	-0.0301027	0.0138496	0.029739	0.970346	0.94436	0.997047	-0.0310551	0.016684	0.0626922	0.969422	0.938234	1.00165	-0.0322041	0.035368	0.379111	0.968309	0.903458	1.03781	-0.0501002	0.025644	0.0725999	0.951134	0.90451	1.00016	-0.0716926	0.0379765	0.0834643	0.930817	0.864048	1.00275
X-15728 levels	25	-0.0280304	0.00970187	0.00386252	0.972359	0.954043	0.991026	-0.0246055	0.0139459	0.077673	0.975695	0.949386	1.00273	-0.0159023	0.0262451	0.550259	0.984223	0.934875	1.03618	-0.014622	0.026128	0.580918	0.985484	0.936287	1.03727	-0.0274683	0.0271526	0.32224	0.972906	0.922482	1.02609
X-17654 levels	24	0.0128752	0.00630883	0.0412686	1.01296	1.00051	1.02556	0.017569	0.00905092	0.0522429	1.01772	0.999829	1.03594	0.0268712	0.0179112	0.147154	1.02724	0.991799	1.06394	0.0179147	0.00977456	0.0798117	1.01808	0.998757	1.03777	0.0159203	0.0104917	0.1434	1.01605	0.995367	1.03716
X-18345 levels	21	-0.0251281	0.00891794	0.00483681	0.975185	0.958288	0.99238	-0.0278115	0.0130767	0.0334375	0.972572	0.947961	0.997821	-0.0263151	0.022167	0.249086	0.974028	0.932615	1.01728	-0.0268154	0.0238102	0.273407	0.973541	0.929152	1.02005	-0.0372684	0.0206086	0.0864017	0.963418	0.925278	1.00313
X-17351 levels	18	-0.023733	0.0108932	0.0293538	0.976546	0.955918	0.99762	-0.0282181	0.0147899	0.0564009	0.972176	0.944399	1.00077	-0.0469111	0.0300478	0.136895	0.954172	0.8996	1.01205	-0.0473979	0.0242486	0.0672711	0.953708	0.909441	1.00013	-0.0267514	0.0344706	0.449032	0.973603	0.909997	1.04166
X-21733 levels	23	-0.0218245	0.00908388	0.0162809	0.978412	0.961146	0.995988	-0.0150201	0.0118528	0.205077	0.985092	0.962471	1.00825	-0.0108646	0.0241933	0.657771	0.989194	0.943382	1.03723	-0.0100399	0.0222066	0.655612	0.99001	0.947844	1.03405	-0.0244538	0.0308595	0.436976	0.975843	0.918569	1.03669
X-23665 levels	13	-0.0343575	0.0137806	0.0126604	0.966226	0.940478	0.992679	-0.0509109	0.0193268	0.00843332	0.950363	0.915036	0.987054	-0.0633845	0.0354853	0.0993347	0.938583	0.875521	1.00619	-0.0615139	0.0323755	0.0817221	0.94034	0.882523	1.00194	-0.0346376	0.0374768	0.37519	0.965955	0.897545	1.03958
X-24306 levels	19	0.0243263	0.0111783	0.0295396	1.02462	1.00242	1.04732	0.01994	0.0166162	0.230128	1.02014	0.987452	1.05391	0.0548494	0.0335433	0.119377	1.05638	0.989164	1.12817	0.0535982	0.0321276	0.11256	1.05506	0.990672	1.12363	0.0329499	0.0310521	0.30348	1.0335	0.972474	1.09835
X-24565 levels	20	0.0187226	0.00788295	0.0175456	1.0189	1.00328	1.03476	0.0210984	0.0107464	0.0496112	1.02132	1.00004	1.04306	0.0296318	0.0185908	0.127459	1.03008	0.993217	1.0683	0.0284	0.0187095	0.145493	1.02881	0.991763	1.06723	0.0429245	0.0226218	0.0739232	1.04386	0.998587	1.09118
X-25371 levels	19	0.0207341	0.00840894	0.0136737	1.02095	1.00426	1.03792	0.0362615	0.0117741	0.00207159	1.03693	1.01327	1.06113	0.0309105	0.0243114	0.219757	1.03139	0.983399	1.08173	0.0351192	0.0140771	0.0225514	1.03574	1.00756	1.06472	0.0262733	0.0172607	0.146357	1.02662	0.992471	1.06195
X-25343 levels	19	0.0228862	0.0115681	0.047884	1.02315	1.00021	1.04661	0.021546	0.0157305	0.170782	1.02178	0.990757	1.05377	0.0233112	0.0270692	0.400472	1.02359	0.970694	1.07936	0.0233112	0.0271364	0.401615	1.02359	0.970566	1.0795	0.00160748	0.0317229	0.960177	1.00161	0.941228	1.06586
X-26111 levels	18	0.0219604	0.00909985	0.0158099	1.0222	1.00413	1.0406	0.0220349	0.0137506	0.109054	1.02228	0.995096	1.05021	0.0557274	0.0203865	0.0141473	1.05731	1.01589	1.10041	0.0194737	0.0136652	0.172243	1.01966	0.992716	1.04734	0.0198339	0.0188046	0.307212	1.02003	0.983121	1.05833
Bilirubin degradation product, C17H18N2O4 (1) levels	22	-0.0164259	0.00728498	0.0241482	0.983708	0.969762	0.997855	-0.0184339	0.0081019	0.0228904	0.981735	0.966268	0.997449	-0.012335	0.0213174	0.568991	0.987741	0.947321	1.02989	-0.0180952	0.00781376	0.0307652	0.982068	0.967142	0.997224	-0.0174045	0.0114222	0.143228	0.982746	0.960989	1.005
Bilirubin degradation product, C17H18N2O4 (2) levels	17	-0.0187145	0.00750624	0.0126601	0.98146	0.967126	0.996006	-0.0183091	0.00801451	0.0223428	0.981858	0.966555	0.997403	-0.0121958	0.0214881	0.578212	0.987878	0.947136	1.03037	-0.018666	0.00827754	0.0384941	0.981507	0.965712	0.997561	-0.0194176	0.012041	0.127663	0.98077	0.957894	1.00419
Biliverdin levels	25	-0.0133338	0.00633655	0.0353552	0.986755	0.974575	0.999086	-0.0141804	0.00762489	0.0629202	0.98592	0.971295	1.00076	-0.0317605	0.0234129	0.187552	0.968739	0.925289	1.01423	-0.0150188	0.00803779	0.0739447	0.985093	0.969696	1.00074	-0.0149717	0.00966487	0.135013	0.98514	0.966654	1.00398
Spermidine to 5-methylthioadenosine (MTA) ratio	14	0.0268494	0.0120733	0.0261575	1.02721	1.00319	1.05181	0.0233755	0.0172209	0.174656	1.02365	0.989676	1.05879	0.0622156	0.0342477	0.0923911	1.06419	0.995102	1.13808	0.0595564	0.0301838	0.0701293	1.06137	1.0004	1.12605	0.0439291	0.0525844	0.419814	1.04491	0.942578	1.15835
Alpha-ketoglutarate to succinate ratio	16	-0.033081	0.0129549	0.0106627	0.96746	0.943204	0.99234	-0.0251046	0.017246	0.145482	0.975208	0.942795	1.00874	-0.0168096	0.0280428	0.557834	0.983331	0.930742	1.03889	-0.0161439	0.0286477	0.581399	0.983986	0.930258	1.04082	-0.0239326	0.0328813	0.478704	0.976351	0.915413	1.04135
Adenosine 3',5'-cyclic monophosphate (cAMP) to taurocholate ratio	11	0.036276	0.0141937	0.0105951	1.03694	1.00849	1.06619	0.0497266	0.018997	0.00885492	1.05098	1.01257	1.09085	0.0650585	0.0344826	0.0885407	1.06722	0.997476	1.14184	0.0661806	0.039209	0.122322	1.06842	0.989388	1.15376	0.0417246	0.0459638	0.38766	1.04261	0.952786	1.1409
Glycine to pyridoxal ratio	9	0.0211176	0.0105583	0.0454903	1.02134	1.00042	1.0427	0.0249353	0.0116059	0.0316738	1.02525	1.00219	1.04884	0.00422488	0.0317035	0.897277	1.00423	0.943731	1.06862	0.0256197	0.0122128	0.0691758	1.02595	1.00168	1.05081	0.0369484	0.0186569	0.0881276	1.03764	1.00038	1.07629
Glycine to serine ratio	24	0.0152871	0.00627891	0.0149056	1.0154	1.00298	1.02798	0.0185317	0.00790856	0.0191166	1.0187	1.00304	1.03462	0.0127884	0.0214694	0.557222	1.01287	0.971133	1.0564	0.0184215	0.00801591	0.0309839	1.01859	1.00271	1.03472	0.0171833	0.0103317	0.110461	1.01733	0.996938	1.03814
Alpha-tocopherol to sulfate ratio	17	0.0251565	0.01177	0.0325703	1.02548	1.00209	1.04941	0.0174473	0.0163444	0.285754	1.0176	0.985518	1.05073	0.00524546	0.0299401	0.863122	1.00526	0.947966	1.06602	0.00524546	0.0265869	0.846081	1.00526	0.954216	1.05903	0.058409	0.0286618	0.0596016	1.06015	1.00223	1.12141
Spermidine to carnitine ratio	18	0.0340174	0.0113332	0.0026859	1.0346	1.01187	1.05784	0.0264108	0.0143587	0.0658613	1.02676	0.998269	1.05607	0.0151398	0.0218127	0.497007	1.01525	0.972765	1.0596	0.024955	0.0204397	0.238785	1.02527	0.985007	1.06718	0.0802679	0.0295132	0.015147	1.08358	1.02268	1.14811
Adenosine 5'-diphosphate (ADP) to citrate ratio	20	-0.0292575	0.0088509	0.000947731	0.971166	0.954464	0.988161	-0.0281587	0.0122361	0.0213762	0.972234	0.949195	0.995833	-0.027228	0.0219725	0.230367	0.973139	0.93212	1.01596	-0.0266894	0.0195511	0.188167	0.973664	0.937059	1.0117	-0.0505449	0.0265024	0.0725848	0.950711	0.902588	1.0014
Adenosine 5'-diphosphate (ADP) to glycerol 3-phosphate ratio	19	-0.0205271	0.00990893	0.038305	0.979682	0.960839	0.998895	-0.019918	0.0119105	0.0944647	0.980279	0.95766	1.00343	-0.0194645	0.022332	0.394907	0.980724	0.938723	1.0246	-0.0144514	0.0211474	0.503079	0.985653	0.945633	1.02737	-0.0592037	0.0246845	0.0282166	0.942515	0.898	0.989236
Phenylpyruvate to 4-hydroxyphenylpyruvate ratio	22	0.0216137	0.0100672	0.0317978	1.02185	1.00188	1.04221	0.0208938	0.0135653	0.123501	1.02111	0.994322	1.04863	0.0378171	0.0269175	0.174664	1.03854	0.98517	1.0948	0.0193856	0.0256752	0.458614	1.01957	0.969536	1.0722	-0.0082253	0.0238139	0.7334	0.991808	0.946579	1.0392
Glucose-to-mannose ratio	23	-0.0167236	0.00816636	0.0405736	0.983415	0.9678	0.999283	-0.0105184	0.0120569	0.382991	0.989537	0.966427	1.0132	-0.0242381	0.0254844	0.351889	0.976053	0.928498	1.02604	-0.00784494	0.0120188	0.520697	0.992186	0.969086	1.01584	-0.000672703	0.016484	0.967833	0.999328	0.967557	1.03214
Adenosine 5'-diphosphate (ADP) to 5-oxoproline ratio	16	-0.0189775	0.00955362	0.0469866	0.981201	0.962999	0.999748	-0.0210226	0.011842	0.0758556	0.979197	0.956731	1.00219	-0.0305076	0.0209887	0.16668	0.969953	0.930861	1.01069	-0.0291192	0.0192946	0.152024	0.971301	0.935254	1.00874	-0.0589437	0.0203316	0.0116623	0.94276	0.90593	0.981087
Threonine to pyruvate ratio	24	-0.0215904	0.00967028	0.0255715	0.978641	0.960267	0.997367	-0.0204787	0.0139636	0.14249	0.97973	0.953279	1.00691	-0.0317246	0.0277888	0.265354	0.968773	0.917419	1.023	-0.0153273	0.0250006	0.545842	0.98479	0.937697	1.03425	0.00674718	0.0279196	0.811279	1.00677	0.953157	1.0634
Bilirubin (Z,Z) to glucuronate ratio	18	-0.014668	0.00705844	0.0377024	0.985439	0.9719	0.999167	-0.0102162	0.00840362	0.224103	0.989836	0.973666	1.00627	-0.00367771	0.0213066	0.864997	0.996329	0.955578	1.03882	-0.00932055	0.00858036	0.292525	0.990723	0.974201	1.00753	-0.0109007	0.0116789	0.364502	0.989158	0.966773	1.01206

## Sheet: Table S7
Table S7. The result of forward MR analysis (IVW) between plasma metabolites and knee pain
Exposure	nsnp	IVW						weighted median						sample mode						weighted mode						MR Egger
		b	se	pval	or	or_lci95	or_uci95	b	se	pval	or	or_lci95	or_uci95	b	se	pval	or	or_lci95	or_uci95	b	se	pval	or	or_lci95	or_uci95	b	se	pval	or	or_lci95	or_uci95
Glycodeoxycholate levels	19	0.0133932	0.00536787	0.0125932	1.01348	1.00288	1.0242	0.00764798	0.00728546	0.293829	1.00768	0.99339	1.02217	0.00552226	0.0122748	0.658163	1.00554	0.981634	1.03002	0.00466874	0.0116089	0.692294	1.00468	0.982078	1.0278	0.00387671	0.0124186	0.758708	1.00388	0.979744	1.02862
4-methyl-2-oxopentanoate levels	12	0.0175301	0.00740698	0.0179477	1.01768	1.00302	1.03257	0.00878141	0.0102742	0.392715	1.00882	0.988708	1.02934	0.00496586	0.019301	0.801709	1.00498	0.96767	1.04372	0.00375667	0.0156594	0.814821	1.00376	0.973424	1.03505	0.0395712	0.0225493	0.109812	1.04036	0.995385	1.08738
1,3-dimethylurate levels	25	-0.0117866	0.00477015	0.0134771	0.988283	0.979086	0.997566	-0.0179816	0.00680842	0.00826403	0.982179	0.969159	0.995374	-0.0256822	0.0129139	0.0582484	0.974645	0.950285	0.999629	-0.0253922	0.0130561	0.0636005	0.974927	0.950296	1.0002	-0.0233165	0.0113976	0.0523836	0.976953	0.955371	0.999023
Docosapentaenoate n3 DPA; 22:5n3 levels	25	0.014991	0.00516426	0.00369802	1.0151	1.00488	1.02543	0.0168623	0.00712322	0.0179221	1.01701	1.0029	1.0313	0.0234326	0.0125685	0.0745437	1.02371	0.998799	1.04924	0.0182029	0.0103886	0.0925077	1.01837	0.997844	1.03932	0.0123539	0.0112855	0.284992	1.01243	0.990282	1.03507
Sebacate (C10-DC) levels	16	0.013083	0.00600934	0.0294721	1.01317	1.00131	1.02517	0.0108909	0.00846081	0.198018	1.01095	0.994324	1.02785	0.0113384	0.0141794	0.436399	1.0114	0.983681	1.03991	0.0141697	0.0137847	0.320273	1.01427	0.987234	1.04205	0.0128089	0.0155485	0.423864	1.01289	0.982489	1.04423
Phenol sulfate levels	20	0.0144453	0.00573831	0.0118242	1.01455	1.0032	1.02603	0.0143302	0.00847801	0.0909751	1.01443	0.997716	1.03143	0.0227834	0.0169309	0.194248	1.02304	0.989653	1.05756	0.0178606	0.0159323	0.276244	1.01802	0.986722	1.05031	0.0259653	0.0155348	0.11193	1.02631	0.995527	1.05803
Homostachydrine levels	26	-0.0114127	0.00555784	0.0400304	0.988652	0.977941	0.999481	-0.014695	0.0077831	0.0590177	0.985412	0.970494	1.00056	-0.0366822	0.0157702	0.0284198	0.963982	0.934642	0.994244	-0.0190718	0.00971477	0.0608429	0.981109	0.962604	0.999969	0.00306542	0.0116457	0.794624	1.00307	0.980434	1.02623
Taurolithocholate 3-sulfate levels	20	-0.0163904	0.00707199	0.0204685	0.983743	0.970202	0.997474	-0.0245642	0.00813274	0.00252432	0.975735	0.960305	0.991413	-0.02512	0.0130194	0.068749	0.975193	0.950623	1.0004	-0.0271167	0.00928693	0.00878606	0.973248	0.955692	0.991125	-0.0335936	0.0118651	0.0110683	0.966964	0.944737	0.989715
O-cresol sulfate levels	19	0.0117266	0.00559274	0.0360152	1.0118	1.00077	1.02295	0.009316	0.00732431	0.203398	1.00936	0.994973	1.02395	0.00971896	0.0142379	0.503544	1.00977	0.981977	1.03834	0.00838828	0.0125153	0.511213	1.00842	0.983988	1.03347	0.00132813	0.0144419	0.927802	1.00133	0.973383	1.03008
Taurocholenate sulfate levels	35	-0.0108994	0.00386401	0.00479108	0.98916	0.981697	0.99668	-0.00542019	0.00561085	0.334034	0.994594	0.983717	1.00559	-0.00206565	0.0121312	0.865802	0.997936	0.974488	1.02195	-0.000383203	0.0103948	0.970808	0.999617	0.979457	1.02019	-0.00956803	0.00896162	0.293419	0.990478	0.973232	1.00803
21-hydroxypregnenolone disulfate levels	34	0.00984592	0.00409705	0.0162535	1.00989	1.00182	1.01804	0.00326349	0.00625398	0.601791	1.00327	0.991046	1.01564	0.00745063	0.0113871	0.517451	1.00748	0.985242	1.03022	0.0031891	0.00894462	0.723707	1.00319	0.98576	1.02094	0.0117249	0.010067	0.252754	1.01179	0.992026	1.03196
13-HODE + 9-HODE levels	18	-0.0127196	0.00633888	0.0447919	0.987361	0.97517	0.999705	-0.00775238	0.00838161	0.355003	0.992278	0.97611	1.00871	-0.00451611	0.0164986	0.787592	0.995494	0.963818	1.02821	-0.00392451	0.0162013	0.811497	0.996083	0.96495	1.02822	-0.0172242	0.0126329	0.191621	0.982923	0.958885	1.00756
4-hydroxy-2-oxoglutaric acid levels	27	0.00973142	0.00474708	0.0403666	1.00978	1.00043	1.01922	0.00919401	0.00665051	0.166833	1.00924	0.996166	1.02248	0.0137621	0.0132797	0.309591	1.01386	0.987809	1.04059	0.00421718	0.0123014	0.734489	1.00423	0.980303	1.02873	0.00744943	0.00966088	0.44788	1.00748	0.98858	1.02674
N-oleoyltaurine levels	20	-0.0141943	0.00478349	0.00300388	0.985906	0.976706	0.995193	-0.0140562	0.0070318	0.0456143	0.986042	0.972545	0.999726	-0.0141022	0.0121267	0.259267	0.985997	0.962838	1.00971	-0.0143988	0.00887704	0.121274	0.985704	0.968702	1.003	-0.0113149	0.0109793	0.316394	0.988749	0.967699	1.01026
Sphingomyelin (d18:2/16:0, d18:1/16:1) levels	22	-0.0146868	0.00595328	0.0136248	0.985421	0.973989	0.996986	-0.0047625	0.00828125	0.565227	0.995249	0.979225	1.01153	-0.00282426	0.0170165	0.869767	0.99718	0.96447	1.031	-0.00129394	0.0152355	0.933122	0.998707	0.969325	1.02898	-0.0186706	0.0138878	0.193875	0.981503	0.955146	1.00859
1-dihomo-linolenylglycerol (20:3) levels	22	0.0106338	0.00487968	0.0293175	1.01069	1.00107	1.0204	0.0093266	0.00679521	0.169899	1.00937	0.996016	1.0229	0.0250559	0.0142049	0.0922938	1.02537	0.997218	1.05432	0.0240322	0.0135888	0.0914975	1.02432	0.997402	1.05197	0.00247105	0.0127241	0.847977	1.00247	0.977782	1.02779
4-hydroxychlorothalonil levels	22	-0.0080941	0.00400972	0.0435265	0.991939	0.984173	0.999765	-0.0111771	0.00524571	0.0331132	0.988885	0.97877	0.999105	-0.00624798	0.0109219	0.573355	0.993771	0.972724	1.01527	-0.010931	0.00561407	0.0650232	0.989128	0.978304	1.00007	-0.0151207	0.00649377	0.0304883	0.984993	0.972536	0.99761
5alpha-androstan-3alpha,17beta-diol monosulfate (2) levels	33	-0.0105204	0.0049758	0.0344885	0.989535	0.979931	0.999232	-0.0171787	0.00733178	0.0191273	0.982968	0.968944	0.997196	-0.0176427	0.0140664	0.218837	0.982512	0.955794	1.00998	-0.0197526	0.00894453	0.0345036	0.980441	0.963403	0.997781	-0.0178088	0.010039	0.0858946	0.982349	0.963209	1.00187
3-hydroxypyridine sulfate levels	21	0.0158045	0.0066834	0.0180426	1.01593	1.00271	1.02933	0.0160897	0.00829991	0.052558	1.01622	0.999822	1.03289	0.0164383	0.0173362	0.354342	1.01657	0.982612	1.05171	0.0168076	0.0143009	0.253684	1.01695	0.988841	1.04586	0.0420714	0.0146915	0.00994069	1.04297	1.01336	1.07344
Ethylparaben sulfate levels	15	-0.0138443	0.00608791	0.0229621	0.986251	0.974553	0.99809	-0.0149911	0.00819894	0.0674866	0.985121	0.969416	1.00108	-0.0102081	0.01498	0.506705	0.989844	0.961204	1.01934	-0.00896195	0.0142282	0.538923	0.991078	0.963821	1.01911	-0.00871861	0.0133346	0.524616	0.991319	0.965746	1.01757
1-palmitoleoylglycerol (16:1) levels	34	0.00827565	0.00393454	0.0354365	1.00831	1.00056	1.01612	0.00659806	0.00555882	0.235246	1.00662	0.995712	1.01765	0.00346839	0.0112827	0.760464	1.00347	0.981527	1.02591	0.0043649	0.011734	0.71228	1.00437	0.981539	1.02774	0.00721843	0.00871132	0.413454	1.00724	0.990193	1.02459
1-(1-enyl-palmitoyl)-2-arachidonoyl-GPE (p-16:0/20:4) levels	21	0.017692	0.00522204	0.00070417	1.01785	1.00748	1.02832	0.0195657	0.00765392	0.0105794	1.01976	1.00457	1.03517	0.0179993	0.0125679	0.167543	1.01816	0.993388	1.04355	0.0198362	0.010534	0.0743187	1.02003	0.99919	1.04131	0.0144425	0.0111214	0.209614	1.01455	0.992672	1.03691
Sphingomyelin (d18:0/18:0, d19:0/17:0) levels	26	0.0137165	0.00481637	0.00440109	1.01381	1.00429	1.02343	0.0160108	0.00697155	0.0216425	1.01614	1.00235	1.03012	0.00309268	0.0133327	0.818456	1.0031	0.977224	1.02966	0.0157407	0.0118179	0.194899	1.01587	0.992605	1.03967	0.0162864	0.0140093	0.256445	1.01642	0.98889	1.04472
1-(1-enyl-palmitoyl)-2-oleoyl-GPE (p-16:0/18:1) levels	27	0.011184	0.00482459	0.0204423	1.01125	1.00173	1.02085	0.0129616	0.00651859	0.0467663	1.01305	1.00019	1.02607	0.0143192	0.0127567	0.271916	1.01442	0.989373	1.04011	0.016276	0.0130458	0.223297	1.01641	0.990749	1.04273	0.0152168	0.0118899	0.212364	1.01533	0.991945	1.03927
1-(1-enyl-palmitoyl)-2-palmitoyl-GPC (P-16:0/16:0) levels	32	0.00637838	0.00317038	0.0442342	1.0064	1.00016	1.01267	0.00671352	0.00455824	0.140797	1.00674	0.997782	1.01577	0.0126268	0.00887603	0.164846	1.01271	0.995241	1.03048	0.00813575	0.0048541	0.103786	1.00817	0.998623	1.01781	0.00884024	0.00610242	0.157809	1.00888	0.996884	1.02102
Nisinate (24:6n3) levels	18	0.0104692	0.00440906	0.0175736	1.01052	1.00183	1.01929	0.0112625	0.00623069	0.0706703	1.01133	0.999051	1.02375	0.0232239	0.0110581	0.0509427	1.0235	1.00155	1.04592	0.0127601	0.00995319	0.217046	1.01284	0.993275	1.03279	0.017115	0.0110185	0.139907	1.01726	0.995529	1.03947
Ethyl alpha-glucopyranoside levels	28	-0.0109698	0.00507297	0.0305878	0.98909	0.979304	0.998974	-0.00869533	0.00641789	0.175463	0.991342	0.97895	1.00389	-0.00894052	0.011714	0.451941	0.991099	0.968604	1.01412	-0.00822494	0.0119505	0.497166	0.991809	0.968848	1.01531	-0.0106515	0.0116528	0.369079	0.989405	0.967064	1.01226
(N(1) + N(8))-acetylspermidine levels	36	0.00753132	0.00372322	0.0430938	1.00756	1.00023	1.01494	0.0114686	0.00482353	0.0174245	1.01153	1.00202	1.02114	0.0151887	0.00845887	0.0811981	1.0153	0.99861	1.03228	0.011548	0.00567076	0.0493302	1.01161	1.00043	1.02292	0.0131947	0.00692684	0.065286	1.01328	0.999618	1.02713
Sulfate of piperine metabolite C16H19NO3 (3) levels	26	0.0144362	0.00489115	0.00316244	1.01454	1.00486	1.02431	0.0235796	0.00656488	0.000328429	1.02386	1.01077	1.03712	0.0288965	0.0139531	0.0488344	1.02932	1.00155	1.05786	0.0288965	0.013006	0.0355812	1.02932	1.00341	1.05589	0.0239777	0.0121788	0.0606273	1.02427	1.00011	1.04901
Pregnenetriol disulfate levels	21	0.0078151	0.0035699	0.028585	1.00785	1.00082	1.01492	0.00927623	0.00428463	0.0303876	1.00932	1.00088	1.01783	0.0159808	0.012249	0.206821	1.01611	0.992005	1.0408	0.00972384	0.00476227	0.0545781	1.00977	1.00039	1.01924	0.010229	0.00520857	0.0643461	1.01028	1.00002	1.02065
Branched-chain, straight-chain, or cyclopropyl 10:1 fatty acid (1) levels	14	-0.0140848	0.00713446	0.0483603	0.986014	0.972322	0.999899	-0.0119914	0.0099916	0.230083	0.98808	0.968918	1.00762	-0.00759026	0.0157693	0.638282	0.992438	0.962234	1.02359	-0.00759026	0.0156961	0.636729	0.992438	0.962372	1.02344	-0.00794649	0.0162127	0.632873	0.992085	0.961055	1.02412
Vanillic acid glycine levels	18	0.0125967	0.00553458	0.0228464	1.01268	1.00175	1.02372	0.014821	0.00746534	0.0471103	1.01493	1.00019	1.02989	0.0197641	0.0138188	0.170774	1.01996	0.992706	1.04796	0.0155063	0.0116752	0.201688	1.01563	0.99265	1.03914	0.0346624	0.0141268	0.0259813	1.03527	1.007	1.06434
Cis-3,4-methyleneheptanoylglycine levels	22	0.00753408	0.00366059	0.0395749	1.00756	1.00036	1.01482	0.00718355	0.00487518	0.140618	1.00721	0.997631	1.01688	0.0168117	0.0105667	0.126552	1.01695	0.996108	1.03824	0.00746587	0.00457711	0.117769	1.00749	0.998496	1.01657	0.00572478	0.00642866	0.38378	1.00574	0.993148	1.01849
N-acetylvaline levels	22	-0.0136146	0.00575696	0.0180352	0.986478	0.975409	0.997672	-0.0115514	0.00818423	0.158119	0.988515	0.972785	1.0045	-0.0116562	0.0151256	0.449512	0.988411	0.959539	1.01815	-0.0082974	0.0156024	0.600443	0.991737	0.961868	1.02253	-0.0163763	0.010592	0.137756	0.983757	0.963545	1.00439
Methyl indole-3-acetate levels	22	0.0104064	0.00525029	0.0474731	1.01046	1.00012	1.02091	0.014341	0.00721373	0.0468095	1.01444	1.0002	1.02889	0.0186974	0.0128856	0.161547	1.01887	0.993463	1.04493	0.0189805	0.0120545	0.130304	1.01916	0.995365	1.04353	0.00763025	0.0109502	0.493939	1.00766	0.986263	1.02952
N-formylmethionine levels	20	-0.0145142	0.00532091	0.0063764	0.985591	0.975365	0.995923	-0.0120706	0.0076168	0.113026	0.988002	0.973362	1.00286	-0.0088806	0.0118967	0.464516	0.991159	0.968315	1.01454	-0.0117972	0.00941233	0.225273	0.988272	0.970207	1.00667	-0.0150582	0.0123292	0.237713	0.985055	0.961536	1.00915
Citrulline levels	29	-0.0105881	0.00465282	0.0228685	0.989468	0.980485	0.998533	-0.0103217	0.00704421	0.142847	0.989731	0.97616	1.00349	-0.00869173	0.0155786	0.581327	0.991346	0.961534	1.02208	-0.0124505	0.0148831	0.409925	0.987627	0.959233	1.01686	0.0128443	0.0102742	0.221972	1.01293	0.992733	1.03353
Retinol (Vitamin A) levels	27	-0.0129194	0.00580726	0.0261017	0.987164	0.975991	0.998464	-0.00693825	0.00785997	0.377381	0.993086	0.977904	1.0085	-0.00219229	0.0161847	0.893296	0.99781	0.966654	1.02997	-0.00104844	0.0150977	0.945168	0.998952	0.969825	1.02895	0.00871545	0.0123705	0.487613	1.00875	0.984589	1.03351
Plasma lactate levels	18	-0.0122107	0.00617508	0.0479951	0.987864	0.975979	0.999892	-0.00650045	0.00844819	0.441627	0.993521	0.977205	1.01011	0.00327549	0.017036	0.849809	1.00328	0.970334	1.03735	0.00294789	0.0149952	0.84648	1.00295	0.973904	1.03287	-0.0226457	0.0133976	0.11036	0.977609	0.952272	1.00362
Alpha-ketobutyrate levels	15	-0.0167136	0.00703497	0.0175112	0.983425	0.969958	0.997079	-0.0165359	0.00910705	0.0694129	0.9836	0.966199	1.00131	-0.0197803	0.0159657	0.235742	0.980414	0.950209	1.01158	-0.0190621	0.0170064	0.281201	0.981118	0.948954	1.01437	-0.0193144	0.01566	0.239277	0.980871	0.951222	1.01144
Pentadecanoate (15:0) levels	21	0.0154778	0.00590486	0.00876222	1.0156	1.00391	1.02742	0.0187523	0.0079952	0.0190045	1.01893	1.00309	1.03502	0.0284263	0.0166176	0.102621	1.02883	0.995864	1.0629	0.0274491	0.0167523	0.116948	1.02783	0.994629	1.06214	0.0256628	0.0135737	0.0740243	1.02599	0.999059	1.05366
X-12839 levels	29	-0.0093537	0.00417946	0.0252203	0.99069	0.982608	0.998839	-0.0118372	0.00522318	0.0234338	0.988233	0.978167	0.998401	-0.0131179	0.0107574	0.232853	0.986968	0.966376	1.008	-0.0122251	0.0103518	0.24755	0.987849	0.968008	1.0081	-0.00559902	0.0094783	0.559621	0.994417	0.976113	1.01306
X-17335 levels	14	-0.0179105	0.00724729	0.0134609	0.982249	0.968395	0.996301	-0.0169188	0.00963637	0.0791354	0.983223	0.964827	1.00197	-0.0207371	0.0154708	0.203071	0.979476	0.950222	1.00963	-0.0207371	0.0153789	0.200551	0.979476	0.950393	1.00945	-0.0124289	0.0157998	0.446745	0.987648	0.957532	1.01871
X-17010 levels	18	0.0143519	0.00641424	0.0252532	1.01446	1.00178	1.02729	0.0217722	0.00858715	0.0112305	1.02201	1.00495	1.03936	0.0283509	0.0156866	0.0884388	1.02876	0.997608	1.06088	0.0276772	0.0152492	0.0872092	1.02806	0.997791	1.05925	0.00435402	0.0144444	0.766966	1.00436	0.976328	1.0332
X-17351 levels	18	-0.0146848	0.00739215	0.0469731	0.985422	0.971248	0.999804	-0.0202902	0.00844117	0.0162291	0.979914	0.963835	0.996261	-0.0261583	0.0155864	0.111578	0.974181	0.94487	1.0044	-0.0265191	0.0162085	0.120191	0.973829	0.943378	1.00526	0.00313942	0.023679	0.896177	1.00314	0.957651	1.0508
X-24307 levels	16	0.0145215	0.00632003	0.0215795	1.01463	1.00214	1.02727	0.0215323	0.00913952	0.0184751	1.02177	1.00363	1.04023	0.0301876	0.0161531	0.0812986	1.03065	0.998529	1.0638	0.0301876	0.0181758	0.117493	1.03065	0.994578	1.06803	0.0016538	0.0160033	0.919158	1.00166	0.970724	1.03357
X-24951 levels	21	-0.0132399	0.00665166	0.0465393	0.986847	0.974065	0.999797	-0.0113345	0.00878893	0.197179	0.98873	0.971843	1.00591	-0.0417596	0.0194287	0.044025	0.9591	0.923264	0.996327	0.000315265	0.0188144	0.986797	1.00032	0.964099	1.03789	0.00876222	0.0148829	0.562968	1.0088	0.979799	1.03866
X-25828 levels	16	0.0164421	0.0075694	0.0298424	1.01658	1.00161	1.03177	0.00786151	0.00951315	0.408587	1.00789	0.989274	1.02686	0.00240657	0.0160463	0.882781	1.00241	0.971374	1.03444	0.00240657	0.0147345	0.872439	1.00241	0.973874	1.03178	0.0248409	0.0153418	0.127712	1.02515	0.994785	1.05645
X-25810 levels	33	-0.012018	0.00432892	0.00549964	0.988054	0.979706	0.996473	-0.0128842	0.00586805	0.0281161	0.987198	0.975909	0.998618	-0.0175885	0.0112841	0.128903	0.982565	0.961073	1.00454	-0.0166431	0.0116883	0.16415	0.983495	0.96122	1.00629	-0.0136482	0.00854055	0.120177	0.986445	0.970069	1.0031
Adenosine 5'-monophosphate (AMP) to proline ratio	19	-0.0160473	0.00570998	0.00494816	0.984081	0.973129	0.995156	-0.0110436	0.00797496	0.166117	0.989017	0.973678	1.0046	-0.00162246	0.0149513	0.914787	0.998379	0.969546	1.02807	-0.00190642	0.0139768	0.89302	0.998095	0.971124	1.02582	-0.0326177	0.0126697	0.0196922	0.967909	0.944169	0.992245
Histidine to trans-urocanate ratio	24	0.00953572	0.00418206	0.0225989	1.00958	1.00134	1.01789	0.00899086	0.00600271	0.134186	1.00903	0.997229	1.02097	0.00036939	0.0126417	0.976941	1.00037	0.975887	1.02547	0.00828347	0.00628641	0.200586	1.00832	0.99597	1.02082	-0.00120062	0.00819068	0.884796	0.9988	0.982894	1.01496
Phenylalanine to tyrosine ratio	17	-0.0122965	0.00533901	0.0212705	0.987779	0.977496	0.99817	-0.0173935	0.00775652	0.0249332	0.982757	0.967929	0.997812	-0.0278811	0.0132763	0.0519346	0.972504	0.947524	0.998142	-0.0268736	0.0103926	0.0199048	0.973484	0.953856	0.993517	-0.0264987	0.0111341	0.0310156	0.973849	0.952827	0.995335
Creatine to carnitine ratio	19	0.0138578	0.00571975	0.0154015	1.01395	1.00265	1.02539	0.012766	0.00768349	0.0966165	1.01285	0.997709	1.02822	0.0122918	0.0119185	0.316051	1.01237	0.988993	1.0363	0.0115011	0.00841749	0.188662	1.01157	0.995015	1.0284	0.0191837	0.0137986	0.182382	1.01937	0.992169	1.04731
Carnitine to palmitoylcarnitine (C16) ratio	30	0.00990997	0.00441282	0.0247219	1.00996	1.00126	1.01873	0.0118024	0.00635022	0.0630861	1.01187	0.999356	1.02455	0.0181573	0.0116215	0.129044	1.01832	0.99539	1.04178	0.00947124	0.010037	0.353155	1.00952	0.98985	1.02957	-0.0131937	0.0125724	0.302959	0.986893	0.962871	1.01151
Spermidine to adenosine 5'-diphosphate (ADP) ratio	23	0.00958789	0.00434399	0.0273027	1.00963	1.00107	1.01827	0.0136751	0.00533164	0.0103207	1.01377	1.00323	1.02442	0.016339	0.00969617	0.106105	1.01647	0.997338	1.03598	0.0160734	0.0109549	0.156464	1.0162	0.994616	1.03826	0.0163315	0.0108121	0.145823	1.01647	0.995151	1.03824
Ornithine to glutamate ratio	18	-0.0124624	0.00620749	0.0446812	0.987615	0.975672	0.999704	-0.0057475	0.00816401	0.48143	0.994269	0.978486	1.01031	-0.00179569	0.0155219	0.909256	0.998206	0.968295	1.02904	-0.00179569	0.0147008	0.904213	0.998206	0.969854	1.02739	-0.0204162	0.0164566	0.232636	0.979791	0.948692	1.01191
Bilirubin (Z,Z) to taurocholate ratio	18	0.00982856	0.00498746	0.0487634	1.00988	1.00005	1.0198	0.00399755	0.00668637	0.54993	1.00401	0.990934	1.01725	0.00900596	0.0132492	0.505823	1.00905	0.983181	1.03559	0.00263868	0.00830621	0.7546	1.00264	0.986451	1.0191	0.00123359	0.0123846	0.921894	1.00123	0.977223	1.02584
Adenosine 5'-diphosphate (ADP) to glutamate ratio	29	0.0079128	0.00371231	0.0330475	1.00794	1.00064	1.0153	0.00303948	0.00517656	0.557095	1.00304	0.992919	1.01327	0.00161846	0.0102768	0.875992	1.00162	0.981646	1.022	0.00140525	0.00974589	0.886384	1.00141	0.982459	1.02072	0.0182334	0.00811155	0.0329574	1.0184	1.00234	1.03472
Adenosine 5'-monophosphate (AMP) to valine ratio	20	-0.0169662	0.00588699	0.00395188	0.983177	0.971898	0.994587	-0.0109303	0.00763895	0.152468	0.989129	0.97443	1.00405	-0.0086214	0.0136514	0.535212	0.991416	0.96524	1.0183	-0.00817428	0.0137327	0.558705	0.991859	0.965518	1.01892	-0.0221459	0.0134246	0.116357	0.978098	0.952697	1.00418
Phosphate to oleoyl-linoleoyl-glycerol (18:1 to 18:2) [2] ratio	31	0.00874708	0.00404254	0.0304827	1.00879	1.00082	1.01681	0.0114888	0.00612742	0.060796	1.01156	0.999479	1.02378	0.0232456	0.0121185	0.0646483	1.02352	0.999494	1.04812	0.0186262	0.00886942	0.044238	1.0188	1.00124	1.03667	0.0104105	0.00949553	0.281942	1.01046	0.991833	1.02945
Adenosine 5'-monophosphate (AMP) to N-palmitoyl-sphingosine (d18:1 to 16:0) ratio	23	-0.0148259	0.00717553	0.0388124	0.985283	0.971523	0.999238	-0.0101435	0.00843281	0.229029	0.989908	0.973681	1.00641	0.0107413	0.0169449	0.532685	1.0108	0.97778	1.04493	0.00983274	0.0178118	0.586489	1.00988	0.975233	1.04576	-0.0270975	0.0156042	0.097114	0.973266	0.94395	1.00349
Leucine to phosphate ratio	24	-0.0156496	0.00628487	0.0127725	0.984472	0.97242	0.996674	-0.00900262	0.00825016	0.275183	0.991038	0.975141	1.00719	-0.00742473	0.0170756	0.66775	0.992603	0.959932	1.02639	-0.00621486	0.0149964	0.682404	0.993804	0.965019	1.02345	0.014848	0.0133442	0.277854	1.01496	0.988757	1.04185
Leucine to N-palmitoyl-sphingosine (d18:1 to 16:0) ratio	23	0.0115077	0.00554473	0.0379464	1.01157	1.00064	1.02263	0.00724163	0.00771497	0.347912	1.00727	0.992151	1.02261	0.00509554	0.014932	0.736153	1.00511	0.976119	1.03496	0.00445156	0.0141911	0.756713	1.00446	0.976908	1.03279	0.0240982	0.0154508	0.133782	1.02439	0.993834	1.05589

## Sheet: Table S8
Table S8. The result of forward MR analysis (IVW) between plasma metabolites and general pain
Exposure	nsnp	IVW						weighted median						sample mode						weighted mode						MR Egger
		b	se	pval	or	or_lci95	or_uci95	b	se	pval	or	or_lci95	or_uci95	b	se	pval	or	or_lci95	or_uci95	b	se	pval	or	or_lci95	or_uci95	b	se	pval	or	or_lci95	or_uci95
3-methylhistidine levels	28	-0.0369981	0.0185124	0.045656	0.963678	0.929338	0.999286	-0.011248	0.0263593	0.669585	0.988815	0.939026	1.04124	0.0122137	0.0516201	0.814747	1.01229	0.914881	1.12007	0.00799414	0.0468969	0.865918	1.00803	0.919501	1.10507	-0.0898828	0.0462551	0.0628931	0.914038	0.834817	1.00078
Phenylacetate levels	26	0.0377412	0.0186814	0.0433566	1.03846	1.00113	1.07719	0.0217048	0.026204	0.4075	1.02194	0.97078	1.0758	0.00910728	0.0517682	0.861771	1.00915	0.911778	1.11692	0.015495	0.0436359	0.725494	1.01562	0.932365	1.1063	0.0140773	0.0368144	0.70554	1.01418	0.943576	1.09006
Quinate levels	19	0.0560431	0.02831	0.0477457	1.05764	1.00056	1.11799	0.0178421	0.0313113	0.568792	1.018	0.957406	1.08243	0.0186466	0.0564236	0.744857	1.01882	0.912157	1.13796	0.0186466	0.0530404	0.729255	1.01882	0.918225	1.13044	0.0920707	0.0553119	0.114319	1.09644	0.983792	1.22199
1,3-dimethylurate levels	26	-0.0476203	0.0196022	0.0151264	0.953496	0.917557	0.990842	-0.0275585	0.0274756	0.315853	0.972818	0.921815	1.02664	0.00259772	0.0587001	0.965053	1.0026	0.893638	1.12485	0.0104648	0.0474978	0.82741	1.01052	0.920691	1.10911	-0.0800911	0.0469183	0.100723	0.923032	0.841936	1.01194
Pro-hydroxy-pro levels	27	-0.0404779	0.0192368	0.0353621	0.96033	0.924796	0.99723	-0.0458959	0.0256247	0.0732805	0.955141	0.908355	1.00434	-0.0919053	0.0518879	0.0882459	0.912191	0.823983	1.00984	-0.09005	0.0499723	0.0831525	0.913885	0.828618	1.00793	-0.0418988	0.0471774	0.382946	0.958967	0.87427	1.05187
Docosatrienoate (22:3n3) levels	22	-0.0343662	0.0163775	0.0358716	0.966218	0.935695	0.997736	-0.0271761	0.0248089	0.273334	0.97319	0.927	1.02168	-0.0530013	0.0420345	0.221173	0.948379	0.873376	1.02982	-0.0281821	0.031521	0.381415	0.972211	0.913965	1.03417	-0.0206176	0.0355594	0.568518	0.979593	0.913644	1.0503
3-hydroxy-2-ethylpropionate levels	29	-0.0389333	0.0173652	0.0249597	0.961815	0.929629	0.995115	-0.024342	0.0252199	0.33445	0.975952	0.928883	1.02541	-0.0360555	0.0470764	0.450149	0.964587	0.879567	1.05782	-0.0321963	0.0452364	0.482518	0.968317	0.886158	1.05809	0.030322	0.0445895	0.502277	1.03079	0.944525	1.12493
Isovalerylcarnitine (C5) levels	26	0.036943	0.0169861	0.0296375	1.03763	1.00366	1.07276	0.0363343	0.0253293	0.151436	1.037	0.986777	1.08978	0.0354248	0.0409368	0.395073	1.03606	0.956178	1.12262	0.0250622	0.0317967	0.437989	1.02538	0.963426	1.09132	0.00246063	0.0424467	0.954253	1.00246	0.922438	1.08943
5,6-dihydrouridine levels	32	0.0372262	0.0169496	0.0280715	1.03793	1.00401	1.07299	0.0363343	0.024884	0.144249	1.037	0.987639	1.08883	-0.00662244	0.0551205	0.905144	0.993399	0.891671	1.10673	0.0845951	0.0425365	0.0556158	1.08828	1.00122	1.1829	0.0660064	0.035056	0.0694453	1.06823	0.9973	1.14421
Mannitol/sorbitol levels	24	-0.0433982	0.0199898	0.0299297	0.95753	0.920739	0.995791	-0.0265841	0.0280044	0.342476	0.973766	0.921758	1.02871	-0.0315349	0.053839	0.563764	0.968957	0.871919	1.0768	-0.0302094	0.0508098	0.557942	0.970242	0.878274	1.07184	-0.02414	0.0426571	0.577183	0.976149	0.897854	1.06127
N6-acetyllysine levels	18	-0.0323756	0.0155825	0.0377381	0.968143	0.939021	0.998168	-0.0166293	0.0194621	0.392858	0.983508	0.946698	1.02175	-0.0149092	0.0455599	0.747479	0.985201	0.901039	1.07722	-0.0149092	0.0214356	0.496121	0.985201	0.944667	1.02748	-0.0207146	0.0240674	0.402122	0.979498	0.934366	1.02681
5alpha-androstan-3beta,17beta-diol disulfate levels	29	0.0389659	0.0170093	0.0219719	1.03974	1.00564	1.07498	0.060409	0.0240547	0.0120281	1.06227	1.01335	1.11355	0.0467123	0.0411862	0.266339	1.04782	0.966559	1.13591	0.056058	0.0246187	0.0306227	1.05766	1.00784	1.10995	0.0455491	0.0284573	0.1211	1.0466	0.989825	1.10664
5alpha-pregnan-3beta,20alpha-diol disulfate levels	32	0.0297296	0.0141288	0.0353623	1.03018	1.00204	1.0591	0.0333843	0.0204082	0.101877	1.03395	0.993406	1.07614	0.0238993	0.0349618	0.499316	1.02419	0.956355	1.09683	0.0350364	0.0244087	0.161185	1.03566	0.987277	1.08641	0.0178579	0.029562	0.55033	1.01802	0.960709	1.07875
5alpha-pregnan-3beta,20beta-diol monosulfate (1) levels	28	0.0404382	0.0145917	0.00558316	1.04127	1.01191	1.07148	0.025281	0.0172499	0.142764	1.0256	0.991507	1.06087	0.0739126	0.0439521	0.104167	1.07671	0.987841	1.17358	0.0269065	0.018556	0.158572	1.02727	0.990581	1.06532	0.0200255	0.0242662	0.416744	1.02023	0.972839	1.06992
N-acetyl-beta-alanine levels	25	0.0357482	0.018128	0.0486111	1.03639	1.00022	1.07388	0.0474372	0.0274539	0.0840095	1.04858	0.993648	1.10655	0.0476068	0.0504009	0.354295	1.04876	0.950109	1.15765	0.0476068	0.0333409	0.166211	1.04876	0.982415	1.11958	0.0511649	0.0344648	0.151239	1.0525	0.983747	1.12605
Androstenediol (3beta,17beta) monosulfate (1) levels	33	0.0397595	0.0199722	0.0465094	1.04056	1.00061	1.0821	0.0397742	0.0270103	0.140871	1.04058	0.98692	1.09715	0.00210802	0.0583726	0.971416	1.00211	0.893774	1.12358	0.0716591	0.0485401	0.149641	1.07429	0.976794	1.18152	0.0517642	0.0383735	0.187122	1.05313	0.976825	1.13539
1-methyl-5-imidazoleacetate levels	29	-0.0454205	0.0213776	0.0336133	0.955596	0.916383	0.996486	-0.0499339	0.0270572	0.0649662	0.951292	0.902158	1.0031	-0.0600518	0.0599001	0.324672	0.941716	0.837398	1.05903	-0.0569755	0.0606644	0.355665	0.944617	0.83872	1.06388	-0.0821181	0.0497398	0.110334	0.921163	0.835598	1.01549
2-oxoarginine levels	22	-0.057217	0.0202388	0.00469729	0.944389	0.90766	0.982604	-0.067137	0.0280425	0.0166604	0.935067	0.88506	0.9879	-0.064441	0.0474272	0.188648	0.937591	0.854364	1.02893	-0.0656728	0.0447519	0.157062	0.936437	0.857798	1.02229	-0.0425735	0.0580898	0.472127	0.95832	0.855192	1.07388
(R)-3-hydroxybutyrylcarnitine levels	24	0.0405449	0.0192994	0.0356552	1.04138	1.00272	1.08152	0.0490911	0.025946	0.0584841	1.05032	0.998239	1.10511	0.0524083	0.0491105	0.296977	1.05381	0.957099	1.16028	0.0540171	0.048205	0.274035	1.0555	0.960343	1.16009	0.0104067	0.0444404	0.817017	1.01046	0.926171	1.10242
Ferulic acid 4-sulfate levels	33	0.027829	0.0135672	0.040247	1.02822	1.00124	1.05593	0.0429236	0.0211518	0.0424268	1.04386	1.00147	1.08804	0.0236813	0.0390421	0.548423	1.02396	0.948531	1.1054	0.0398784	0.0215687	0.0737291	1.04068	0.997607	1.08562	0.0460852	0.0265862	0.0929582	1.04716	0.993994	1.10318
4-vinylguaiacol sulfate levels	19	0.0435514	0.0218656	0.0463953	1.04451	1.0007	1.09025	0.0230134	0.0313194	0.462463	1.02328	0.962354	1.08806	-0.0190037	0.0636614	0.768731	0.981176	0.866078	1.11157	-0.0166157	0.0590107	0.781484	0.983522	0.876099	1.10412	-0.0397308	0.0489577	0.428277	0.961048	0.873115	1.05784
3-hydroxyoleoylcarnitine levels	30	0.0399068	0.0185902	0.0318203	1.04071	1.00348	1.07933	0.0771544	0.0258046	0.00279026	1.08021	1.02693	1.13625	0.090451	0.0492827	0.0767292	1.09467	0.993876	1.20568	0.090451	0.0450438	0.0540317	1.09467	1.00217	1.19571	0.0801568	0.0460786	0.0929192	1.08346	0.989894	1.18586
Sulfate of piperine metabolite C18H21NO3 (1) levels	24	0.0480821	0.0185644	0.00959712	1.04926	1.01176	1.08814	0.0408648	0.0267771	0.126982	1.04171	0.988449	1.09784	-0.00401725	0.0518725	0.93894	0.995991	0.899706	1.10258	0.0123454	0.0474351	0.796981	1.01242	0.922537	1.11106	0.00672921	0.0450299	0.882569	1.00675	0.921706	1.09965
Sulfate of piperine metabolite C16H19NO3 (3) levels	28	0.0496147	0.0182071	0.00642975	1.05087	1.01403	1.08904	0.0619895	0.0249393	0.0129328	1.06395	1.01319	1.11725	0.0752227	0.0468685	0.120134	1.07812	0.983498	1.18185	0.0721773	0.0470758	0.136858	1.07485	0.980109	1.17874	-0.0175709	0.0449061	0.698777	0.982583	0.899796	1.07299
3-ethylcatechol sulfate (1) levels	20	-0.0459419	0.0208854	0.0278268	0.955097	0.91679	0.995006	-0.0310668	0.0293917	0.290515	0.969411	0.915143	1.0269	-0.0136712	0.0605002	0.823638	0.986422	0.876121	1.11061	-0.012504	0.0585873	0.833269	0.987574	0.880439	1.10775	-0.0320224	0.0532366	0.555001	0.968485	0.872523	1.075
2-hydroxy-4-(methylthio)butanoic acid levels	25	0.0351869	0.0177952	0.0480055	1.03581	1.00031	1.07258	0.00331411	0.0266623	0.901078	1.00332	0.952234	1.05715	-0.00276144	0.0469114	0.953547	0.997242	0.909639	1.09328	-0.00394417	0.0316811	0.901959	0.996064	0.936094	1.05987	0.0229603	0.0435923	0.603441	1.02323	0.939431	1.11449
Eicosenedioate (C20:1-DC) levels	23	0.0497711	0.020868	0.0170771	1.05103	1.00891	1.09491	0.067688	0.02902	0.0196764	1.07003	1.01087	1.13266	0.0764546	0.0533906	0.166203	1.07945	0.972203	1.19854	0.0729853	0.0552659	0.200202	1.07571	0.965281	1.19878	0.133264	0.0424157	0.00492375	1.14255	1.05141	1.2416
Alpha-tocopherol levels	28	0.039045	0.0182175	0.032091	1.03982	1.00334	1.07762	0.0367859	0.0247863	0.137776	1.03747	0.988274	1.08912	0.052471	0.0481805	0.285757	1.05387	0.958905	1.15824	0.0447023	0.0445164	0.324209	1.04572	0.958343	1.14106	0.00596257	0.0425706	0.88969	1.00598	0.925449	1.09352
Adenosine 5'-diphosphate (ADP) levels	25	0.0302351	0.0148079	0.041169	1.0307	1.00121	1.06105	0.0419644	0.0198696	0.0346872	1.04286	1.00302	1.08427	0.056698	0.0413704	0.183215	1.05834	0.975907	1.14773	0.0547436	0.0340894	0.121378	1.05627	0.988001	1.12926	0.00523074	0.0396997	0.896322	1.00524	0.929991	1.08659
Palmitoleate (16:1n7) levels	27	-0.0454105	0.0205485	0.027111	0.955605	0.917883	0.994878	-0.0411918	0.0292701	0.159339	0.959645	0.90614	1.01631	-0.055951	0.0564614	0.330839	0.945586	0.846525	1.05624	-0.0448779	0.0545024	0.417763	0.956114	0.859244	1.06391	-0.0304826	0.0552111	0.585775	0.969977	0.870492	1.08083
Alpha-ketobutyrate levels	16	0.0539391	0.0242769	0.0262949	1.05542	1.00638	1.10685	0.0198795	0.0331368	0.548558	1.02008	0.955932	1.08853	0.00398347	0.0563449	0.944572	1.00399	0.899018	1.12122	0.00398347	0.0528643	0.94093	1.00399	0.905172	1.1136	0.0497594	0.0549212	0.380257	1.05102	0.943757	1.17047
Cysteine levels	13	0.056138	0.0281693	0.0462744	1.05774	1.00093	1.11779	0.054931	0.0376405	0.144467	1.05647	0.981332	1.13736	0.0596731	0.0585533	0.328252	1.06149	0.946399	1.19058	0.0583781	0.0624318	0.368188	1.06012	0.938016	1.19811	0.0743939	0.0733884	0.332504	1.07723	0.932909	1.24388
X-12714 levels	14	0.0624001	0.0202346	0.0020435	1.06439	1.023	1.10745	0.0641931	0.0272674	0.0185622	1.0663	1.01081	1.12484	0.0566589	0.0427127	0.207503	1.05829	0.973305	1.15071	0.0648414	0.0321531	0.0648754	1.06699	1.00182	1.1364	0.0188504	0.0474185	0.697956	1.01903	0.928588	1.11828
X-12729 levels	24	-0.0399563	0.0184903	0.0307002	0.960831	0.926633	0.996292	-0.0317806	0.0248544	0.201012	0.968719	0.922659	1.01708	-0.0239354	0.0483958	0.625591	0.976349	0.887993	1.0735	-0.0256167	0.0463097	0.585491	0.974709	0.890134	1.06732	-0.0834238	0.039074	0.0441445	0.919961	0.852136	0.993185
X-13728 levels	19	-0.0552552	0.0215126	0.0102138	0.946244	0.907175	0.986995	-0.0750134	0.0296924	0.0115256	0.927731	0.875281	0.983324	-0.0871032	0.0510985	0.105466	0.916583	0.829231	1.01314	-0.088272	0.0532553	0.114739	0.915512	0.824769	1.01624	-0.0401933	0.0433358	0.366656	0.960604	0.882381	1.04576
X-17685 levels	22	-0.0398607	0.019272	0.0386096	0.960923	0.925303	0.997915	-0.049512	0.0262549	0.0593194	0.951694	0.903959	1.00195	-0.057391	0.0539766	0.29974	0.944225	0.849434	1.04959	-0.0585592	0.0489762	0.245155	0.943122	0.856798	1.03814	-0.0236412	0.0379619	0.540479	0.976636	0.906607	1.05207
X-18888 levels	24	-0.0385227	0.0183191	0.0354776	0.96221	0.928274	0.997386	-0.0532007	0.026047	0.0411034	0.94819	0.900997	0.997854	-0.0878744	0.0555447	0.127294	0.915876	0.821402	1.02122	-0.0901745	0.0515615	0.0936487	0.913772	0.825938	1.01095	-0.0496573	0.0391481	0.217898	0.951555	0.881273	1.02744
X-21312 levels	20	0.0432434	0.0160364	0.0070056	1.04419	1.01188	1.07753	0.0350789	0.0222255	0.114493	1.0357	0.991553	1.08182	0.0404711	0.0352589	0.265287	1.0413	0.97177	1.11581	0.0268572	0.0316013	0.405976	1.02722	0.965527	1.09286	0.0522342	0.0372025	0.177322	1.05362	0.97953	1.13332
X-22520 levels	21	0.0426622	0.0167399	0.0108178	1.04359	1.0099	1.07839	0.0411527	0.0239409	0.0856277	1.04201	0.994245	1.09207	0.038253	0.0385044	0.332349	1.03899	0.963468	1.12044	0.0398207	0.0339424	0.254504	1.04062	0.973647	1.11221	0.0554739	0.0460918	0.243544	1.05704	0.965735	1.15698
X-24585 levels	18	0.0452937	0.0229829	0.0487523	1.04634	1.00025	1.09455	0.0563108	0.031257	0.0716173	1.05793	0.995059	1.12477	0.0783082	0.0567334	0.185381	1.08146	0.967646	1.20865	0.080683	0.0612043	0.204905	1.08403	0.961484	1.22219	0.0926031	0.0507277	0.0866502	1.09703	0.9932	1.21171
N-acetylarginine levels	25	-0.0225346	0.0109475	0.0395485	0.977717	0.956962	0.998923	-0.0336369	0.0140532	0.0166869	0.966923	0.940653	0.993926	-0.0190634	0.0323522	0.561203	0.981117	0.920836	1.04535	-0.0220811	0.0122001	0.0828512	0.978161	0.955048	1.00183	-0.0226149	0.016553	0.185083	0.977639	0.946429	1.00988
3-methylcytidine levels	17	0.0297583	0.0127517	0.019613	1.03021	1.00478	1.05628	0.0255337	0.0150499	0.0897711	1.02586	0.996044	1.05657	0.0124936	0.036252	0.734859	1.01257	0.943121	1.08714	0.0246128	0.0156276	0.13483	1.02492	0.994001	1.0568	0.0171912	0.0175531	0.342925	1.01734	0.982934	1.05295
N-acetylcitrulline levels	22	-0.0221785	0.0102815	0.0309953	0.978066	0.958553	0.997975	-0.0334776	0.0138252	0.0154569	0.967077	0.941223	0.99364	-0.0159388	0.0278768	0.573555	0.984188	0.931856	1.03946	-0.0250162	0.0128702	0.0654493	0.975294	0.950999	1.00021	-0.0219963	0.0155184	0.171747	0.978244	0.948937	1.00846
N2-acetyl,N6,N6-dimethyllysine levels	25	-0.0214897	0.00836544	0.0102032	0.97874	0.962823	0.99492	-0.0248191	0.0101484	0.0144603	0.975486	0.956275	0.995084	-0.0101726	0.0243726	0.68011	0.989879	0.943704	1.03831	-0.0243458	0.00910734	0.0132976	0.975948	0.958682	0.993526	-0.0207017	0.0126022	0.114048	0.979511	0.955613	1.00401
Bilirubin degradation product, C17H18N2O4 (3) levels	23	0.0278692	0.0129021	0.0307686	1.02826	1.00258	1.0546	0.0183757	0.0151225	0.224317	1.01855	0.988799	1.04919	0.044798	0.0456092	0.336673	1.04582	0.956384	1.14361	0.0172769	0.0161452	0.296178	1.01743	0.985735	1.05014	0.0198234	0.0197972	0.328069	1.02002	0.9812	1.06038
Adenosine 5'-diphosphate (ADP) to phosphate ratio	18	0.0457112	0.0173361	0.00837009	1.04677	1.0118	1.08295	0.0449861	0.0228552	0.0490327	1.04601	1.00019	1.09394	0.0444049	0.0406638	0.290068	1.04541	0.965319	1.13214	0.04315	0.0407932	0.304958	1.04409	0.963864	1.131	0.0263215	0.0414141	0.534043	1.02667	0.946627	1.11348
Adenosine 5'-diphosphate (ADP) to N-acetylglucosamine to N-acetylgalactosamine ratio	22	0.0351316	0.0158972	0.0271109	1.03576	1.00398	1.06854	0.0422676	0.0208804	0.0429417	1.04317	1.00134	1.08675	0.0395156	0.0417825	0.355034	1.04031	0.958507	1.12909	0.0363906	0.0384769	0.355018	1.03706	0.961727	1.1183	0.0787216	0.0391108	0.0577968	1.0819	1.00207	1.1681
Adenosine 5'-diphosphate (ADP) to citrate ratio	20	0.0382698	0.017211	0.0261773	1.03901	1.00455	1.07466	0.0494947	0.0241729	0.0406062	1.05074	1.00212	1.10172	0.0510969	0.044084	0.260783	1.05242	0.965308	1.1474	0.0491741	0.04327	0.269901	1.0504	0.964992	1.14337	-0.00123592	0.0512687	0.981033	0.998765	0.90328	1.10434
Adenosine 5'-diphosphate (ADP) to flavin adenine dinucleotide (FAD) ratio	25	0.0285954	0.0124159	0.021272	1.02901	1.00427	1.05436	0.0368886	0.0170989	0.030977	1.03758	1.00338	1.07294	0.0202546	0.0327239	0.541778	1.02046	0.957065	1.08806	0.0326292	0.0336411	0.341761	1.03317	0.967241	1.10359	0.0149753	0.0251545	0.557435	1.01509	0.966255	1.06639
Phenylalanine to phosphate ratio	23	0.0587797	0.020485	0.00411248	1.06054	1.0188	1.10399	0.0460331	0.0290754	0.113369	1.04711	0.989105	1.10851	0.0413393	0.0521951	0.436809	1.04221	0.940858	1.15447	0.0400522	0.0493323	0.425555	1.04087	0.944935	1.14653	0.0635404	0.0500561	0.218192	1.0656	0.966021	1.17545
Adenosine 5'-monophosphate (AMP) to threonine ratio	28	0.0582004	0.0202744	0.00409648	1.05993	1.01863	1.10289	0.0800342	0.0292737	0.00625702	1.08332	1.02292	1.1473	0.112657	0.0589798	0.0667981	1.11925	0.99706	1.25641	0.108565	0.0546196	0.0570778	1.11468	1.00151	1.24063	0.0871684	0.0461753	0.0702661	1.09108	0.99667	1.19443
Phosphate to tyrosine ratio	33	-0.0468267	0.0170332	0.00597499	0.954253	0.922921	0.986648	-0.05324	0.0247832	0.0316956	0.948152	0.903197	0.995346	-0.0495294	0.0554122	0.378083	0.951677	0.853732	1.06086	-0.0597107	0.0443315	0.18747	0.942037	0.863639	1.02755	-0.0856962	0.0345483	0.0187556	0.917873	0.857777	0.982179
Glutarate (C5-DC) to salicylate ratio	19	-0.0508923	0.0218284	0.0197288	0.950381	0.910578	0.991924	-0.0574914	0.0317036	0.0697696	0.94413	0.887248	1.00466	-0.0626275	0.0525613	0.248927	0.939293	0.847345	1.04122	-0.0605243	0.0534584	0.272418	0.941271	0.847637	1.04525	-0.0504634	0.0420772	0.24686	0.950789	0.875522	1.03253
2'-deoxyuridine to cytidine ratio	28	-0.0383755	0.0173207	0.0267202	0.962352	0.930229	0.995583	-0.0243767	0.0253848	0.33691	0.975918	0.92855	1.0257	-0.010412	0.0529507	0.845585	0.989642	0.892084	1.09787	0.0188796	0.042366	0.659417	1.01906	0.937857	1.10729	-0.0359184	0.03604	0.328132	0.964719	0.898924	1.03533
Glucose to sucrose ratio	21	-0.0438854	0.0215294	0.0415106	0.957064	0.917518	0.998314	-0.0435476	0.0305931	0.154607	0.957387	0.901667	1.01655	-0.0177303	0.0587999	0.766119	0.982426	0.875484	1.10243	-0.0487601	0.0537128	0.374797	0.95241	0.85724	1.05814	-0.00293907	0.0457111	0.949406	0.997065	0.911619	1.09052
Adenosine 5'-diphosphate (ADP) to choline ratio	19	0.0377193	0.0174346	0.0305047	1.03844	1.00355	1.07454	0.0458359	0.02406	0.0567721	1.0469	0.998679	1.09745	0.0636762	0.0455261	0.178904	1.06575	0.974769	1.16522	0.0627752	0.0432568	0.163924	1.06479	0.978232	1.159	-0.0186933	0.0487674	0.706237	0.98148	0.89201	1.07992
Glutamine to alanine ratio	38	0.0324442	0.0157625	0.0395593	1.03298	1.00155	1.06539	0.0122824	0.0225655	0.586235	1.01236	0.968559	1.05814	0.0139565	0.0455514	0.761026	1.01405	0.927443	1.10875	0.00307627	0.039354	0.938115	1.00308	0.928618	1.08351	0.00640022	0.0383006	0.868223	1.00642	0.933636	1.08488
Maltose to sucrose ratio	17	0.0497928	0.0199882	0.0127347	1.05105	1.01067	1.09305	0.0552001	0.0266442	0.0382888	1.05675	1.00298	1.1134	0.0639246	0.0503177	0.222098	1.06601	0.965897	1.1765	0.0631736	0.0481382	0.207921	1.06521	0.969304	1.17061	0.0606697	0.0482704	0.22802	1.06255	0.966629	1.16798

## Sheet: Table S9
Table S9. The result of forward MR analysis (IVW) between plasma metabolites and hip pain
Exposure	nsnp	IVW						weighted median						sample mode						weighted mode						MR Egger
		b	se	pval	or	or_lci95	or_uci95	b	se	pval	or	or_lci95	or_uci95	b	se	pval	or	or_lci95	or_uci95	b	se	pval	or	or_lci95	or_uci95	b	se	pval	or	or_lci95	or_uci95
Gentisate levels	23	-0.0176582	0.00851109	0.038012	0.982497	0.966243	0.999024	-0.0213243	0.0106275	0.0448005	0.978901	0.958722	0.999506	-0.0227536	0.0219852	0.311934	0.977503	0.936276	1.02055	-0.0199686	0.0228578	0.391771	0.980229	0.937283	1.02514	-0.0135039	0.0192971	0.491739	0.986587	0.949969	1.02462
4-methyl-2-oxopentanoate levels	12	0.0218703	0.0102999	0.0337252	1.02211	1.00168	1.04296	0.0186508	0.0143414	0.193435	1.01883	0.990586	1.04787	0.0169403	0.0259838	0.527818	1.01708	0.966583	1.07022	0.0181776	0.0252121	0.485958	1.01834	0.969245	1.06993	0.060738	0.0314047	0.081885	1.06262	0.999185	1.13008
Galactonate levels	14	0.0178865	0.0087459	0.0408415	1.01805	1.00074	1.03565	0.0265508	0.0114725	0.0206518	1.02691	1.00407	1.05026	0.0306847	0.0211958	0.171392	1.03116	0.9892	1.0749	0.03162	0.0191404	0.122469	1.03213	0.994122	1.07158	-0.00770904	0.0210697	0.720821	0.992321	0.952176	1.03416
3-hydroxysebacate levels	18	0.0157022	0.00710974	0.0272061	1.01583	1.00177	1.03008	0.0127201	0.0101101	0.208336	1.0128	0.992929	1.03307	0.0233391	0.0172283	0.193246	1.02361	0.989626	1.05877	0.00905747	0.0125182	0.479184	1.0091	0.984641	1.03416	-0.0160749	0.0151749	0.305188	0.984054	0.955216	1.01376
Tauro-beta-muricholate levels	24	0.0121912	0.0050798	0.0163978	1.01227	1.00224	1.02239	0.0150426	0.00627289	0.0164834	1.01516	1.00275	1.02771	-0.0197423	0.0143196	0.181254	0.980451	0.953316	1.00836	0.0156515	0.00675583	0.0297761	1.01577	1.00241	1.02931	0.0150881	0.00774731	0.0643456	1.0152	0.999903	1.03074
Piperine levels	24	-0.0183682	0.00730632	0.0119364	0.981799	0.96784	0.99596	-0.0120304	0.0101784	0.237225	0.988042	0.968526	1.00795	-0.00983813	0.0199077	0.625861	0.99021	0.952317	1.02961	-0.0082246	0.0197612	0.681122	0.991809	0.954129	1.03098	-0.00307828	0.0176891	0.86344	0.996926	0.962955	1.0321
Epiandrosterone sulfate levels	23	-0.0107428	0.00417461	0.0100718	0.989315	0.981253	0.997443	-0.0111047	0.00489584	0.0233176	0.988957	0.979512	0.998492	-0.00195716	0.0138659	0.889037	0.998045	0.971286	1.02554	-0.0105732	0.00512038	0.0509135	0.989483	0.979602	0.999463	-0.0111195	0.00519947	0.0443802	0.988942	0.978915	0.999072
5,6-dihydrouridine levels	32	0.0147561	0.00615889	0.0165794	1.01487	1.00269	1.02719	0.0178939	0.00909502	0.0491327	1.01805	1.00007	1.03637	0.0251491	0.0172418	0.15473	1.02547	0.991393	1.06071	0.0224113	0.0139863	0.119214	1.02266	0.995011	1.05109	0.00917907	0.0127041	0.475564	1.00922	0.984402	1.03467
Carnitine C5:1 levels	24	0.0140215	0.00703126	0.0461336	1.01412	1.00024	1.02819	0.0171515	0.00976625	0.0790541	1.0173	0.998012	1.03696	0.0188199	0.0188899	0.329472	1.019	0.98196	1.05743	0.0183193	0.0163761	0.274833	1.01849	0.986317	1.05171	0.011077	0.0187002	0.559658	1.01114	0.974749	1.04889
7-alpha-hydroxy-3-oxo-4-cholestenoate (7-hoca) levels	27	0.0164282	0.00682037	0.01601	1.01656	1.00306	1.03024	0.0274746	0.00969841	0.00461286	1.02786	1.0085	1.04758	0.0313738	0.0171602	0.0790031	1.03187	0.997742	1.06717	0.0309046	0.0175614	0.0902036	1.03139	0.99649	1.06751	0.0395532	0.0161733	0.0218445	1.04035	1.00788	1.07385
N-acetylserine levels	23	-0.0173767	0.00768993	0.0238418	0.982773	0.968072	0.997698	-0.014177	0.0105226	0.177888	0.985923	0.965797	1.00647	-0.0125227	0.0182052	0.49873	0.987555	0.952938	1.02343	-0.0133583	0.0180555	0.467215	0.98673	0.952422	1.02227	-0.0226015	0.0174665	0.20972	0.977652	0.944749	1.0117
5alpha-androstan-3beta,17beta-diol disulfate levels	28	-0.0123601	0.00618231	0.0455793	0.987716	0.97582	0.999757	-0.0205042	0.00923018	0.0263221	0.979705	0.96214	0.99759	-0.0154019	0.0176675	0.391025	0.984716	0.951201	1.01941	-0.020707	0.00893635	0.028318	0.979506	0.962499	0.996813	-0.0165837	0.0101816	0.115417	0.983553	0.96412	1.00338
Cysteinylglycine disulfide levels	17	-0.0133205	0.00579513	0.0215298	0.986768	0.975623	0.99804	-0.0184519	0.00772297	0.0168839	0.981717	0.966969	0.996691	-0.0113507	0.0142966	0.438843	0.988713	0.961393	1.01681	-0.0178139	0.00757985	0.0319255	0.982344	0.967858	0.997047	-0.0128956	0.0115753	0.282785	0.987187	0.965042	1.00984
Alpha-ketoglutaramate levels	17	0.0259618	0.00919602	0.00475532	1.0263	1.00797	1.04497	0.0405555	0.0117661	0.000567277	1.04139	1.01765	1.06568	0.0320334	0.0198695	0.126468	1.03255	0.993113	1.07356	0.0394462	0.0127184	0.00685809	1.04023	1.01462	1.06649	0.054711	0.0194452	0.0130952	1.05624	1.01674	1.09727
Sulfate levels	29	0.0142301	0.00668143	0.0331882	1.01433	1.00114	1.0277	0.0116787	0.00958874	0.223241	1.01175	0.99291	1.03094	0.0127022	0.018579	0.499794	1.01278	0.976566	1.05034	0.0122554	0.0179198	0.499658	1.01233	0.977392	1.04852	0.0310947	0.0181065	0.0973723	1.03158	0.995616	1.06885
N-formylanthranilic acid levels	23	0.0108699	0.00482898	0.0243878	1.01093	1.00141	1.02054	0.00627817	0.0050666	0.215297	1.0063	0.996354	1.01634	0.0156607	0.0141938	0.281799	1.01578	0.987914	1.04444	0.00724682	0.00493333	0.156001	1.00727	0.99758	1.01706	0.0035182	0.00655867	0.597305	1.00352	0.990707	1.01651
2-methoxyresorcinol sulfate levels	24	-0.0158304	0.00694886	0.0227186	0.984294	0.970979	0.997792	-0.0290126	0.00887972	0.00108585	0.971404	0.954644	0.988459	-0.0366294	0.0175377	0.0480048	0.964033	0.931459	0.997747	-0.0357669	0.0157908	0.0332406	0.964865	0.93546	0.995195	-0.0300833	0.0161236	0.0754605	0.970365	0.940178	1.00152
Sphingomyelin (d18:1/20:2, d18:2/20:1, d16:1/22:2) levels	24	0.0156008	0.00673379	0.0205154	1.01572	1.00241	1.02922	0.00931293	0.00964018	0.334017	1.00936	0.990464	1.02861	0.0077855	0.01642	0.639866	1.00782	0.975897	1.04078	0.00999779	0.0124839	0.431413	1.01005	0.985633	1.03507	0.0146799	0.0160993	0.371741	1.01479	0.983267	1.04732
3-methoxycatechol sulfate (1) levels	20	0.0225012	0.00795901	0.00469667	1.02276	1.00693	1.03884	0.0202604	0.0106536	0.0572054	1.02047	0.999379	1.042	0.0205797	0.0202348	0.321908	1.02079	0.9811	1.06209	0.0122967	0.0200024	0.546005	1.01237	0.973451	1.05285	0.0216376	0.0187932	0.264651	1.02187	0.984918	1.06022
Carotene diol (2) levels	17	-0.0223749	0.00686155	0.00111054	0.977874	0.96481	0.991113	-0.0294393	0.00978084	0.00261342	0.97099	0.952553	0.989784	-0.015414	0.0168502	0.373897	0.984704	0.952714	1.01777	-0.0282679	0.0106443	0.0172677	0.972128	0.952057	0.992622	-0.0220092	0.0179104	0.238058	0.978231	0.944487	1.01318
Carotene diol (3) levels	25	-0.0126998	0.00613254	0.0383697	0.987381	0.975583	0.99932	-0.0157633	0.00859443	0.0666341	0.98436	0.967918	1.00108	-0.00651829	0.0179636	0.719884	0.993503	0.959132	1.02911	-0.030318	0.0113595	0.0134272	0.970137	0.948776	0.991979	-0.0225215	0.0145622	0.135617	0.97773	0.950218	1.00604
Dodecadienoate (12:2) levels	23	-0.0166892	0.00604452	0.0057617	0.983449	0.971867	0.99517	-0.0118569	0.00915088	0.195075	0.988213	0.970647	1.0061	-0.0314011	0.0181295	0.0972644	0.969087	0.935256	1.00414	-0.0135648	0.0109403	0.228077	0.986527	0.965598	1.00791	-0.0197965	0.0107831	0.0805766	0.980398	0.959895	1.00134
(2 or 3)-decenoate (10:1n7 or n8) levels	26	-0.012952	0.0064231	0.0437501	0.987131	0.974782	0.999637	-0.0151499	0.00980974	0.122497	0.984964	0.966207	1.00409	0.0118741	0.0194502	0.547048	1.01194	0.974093	1.05127	-0.0197504	0.0140765	0.172892	0.980443	0.953763	1.00787	-0.0131083	0.0147689	0.383585	0.986977	0.958817	1.01596
Citrate levels	20	0.0148834	0.00698546	0.0331202	1.01499	1.00119	1.02899	0.00926301	0.00929716	0.319092	1.00931	0.991081	1.02787	0.0087156	0.0152153	0.573485	1.00875	0.979115	1.03929	0.0138983	0.0136214	0.320389	1.014	0.987282	1.04143	-0.00250246	0.015938	0.876983	0.997501	0.966822	1.02915
Cys-gly, oxidized levels	25	-0.0140007	0.00463153	0.00250347	0.986097	0.977186	0.995089	-0.014659	0.00568603	0.00993521	0.985448	0.974526	0.996492	-0.014587	0.0143543	0.319665	0.985519	0.958178	1.01364	-0.014587	0.00590092	0.0209159	0.985519	0.974186	0.996983	-0.0179468	0.00799066	0.0346091	0.982213	0.96695	0.997718
Gamma-glutamylleucine levels	16	0.0205785	0.00893922	0.0213328	1.02079	1.00306	1.03883	0.0221944	0.0114137	0.0518295	1.02244	0.999824	1.04557	0.0206781	0.0208621	0.337317	1.02089	0.979991	1.0635	0.0211005	0.0211587	0.334459	1.02132	0.979836	1.06457	0.0367847	0.0208304	0.0991988	1.03747	0.995965	1.0807
Methylsuccinate levels	21	0.0135439	0.0055173	0.014096	1.01364	1.00273	1.02466	0.0177319	0.00739649	0.0165144	1.01789	1.00324	1.03275	0.0269131	0.0161908	0.112057	1.02728	0.995191	1.0604	0.0187626	0.00782561	0.026382	1.01894	1.00343	1.03469	0.0124218	0.00936432	0.200396	1.0125	0.994085	1.03125
3-Hydroxybutyrate levels	16	0.0182654	0.00905562	0.0436931	1.01843	1.00052	1.03667	0.0189225	0.0119141	0.112233	1.0191	0.995581	1.04318	0.024947	0.0214671	0.26335	1.02526	0.983017	1.06932	0.0231688	0.0202509	0.270518	1.02344	0.983613	1.06488	0.0253301	0.0224797	0.27877	1.02565	0.981444	1.07185
Inosine 5'-monophosphate (IMP) levels	20	-0.015372	0.00600971	0.0105317	0.984746	0.973214	0.996413	-0.0104691	0.00829411	0.206864	0.989585	0.973628	1.0058	-0.0147431	0.0154119	0.350783	0.985365	0.956045	1.01558	-0.0104236	0.0147436	0.488156	0.989631	0.961442	1.01865	-0.000579748	0.0150781	0.969752	0.99942	0.970317	1.0294
Citrulline levels	27	-0.013285	0.00667758	0.0466467	0.986803	0.973972	0.999803	-0.00859269	0.00998538	0.389498	0.991444	0.972229	1.01104	0.00303383	0.0198265	0.879564	1.00304	0.964808	1.04278	-0.000366457	0.0191996	0.984918	0.999634	0.962715	1.03797	0.00330489	0.0157566	0.835566	1.00331	0.972799	1.03478
Plasma free proline levels	31	0.0158549	0.00808856	0.0499761	1.01598	1	1.03222	0.00358961	0.00955664	0.707204	1.0036	0.984973	1.02257	-0.00754342	0.0199764	0.708374	0.992485	0.954376	1.03212	-0.0068675	0.0191105	0.721844	0.993156	0.956644	1.03106	0.014207	0.0180214	0.436894	1.01431	0.979106	1.05078
Arachidate (20:0) levels	22	0.0161187	0.00768525	0.0359626	1.01625	1.00106	1.03167	0.0084753	0.0106885	0.427816	1.00851	0.987603	1.02986	0.0047554	0.0218633	0.829914	1.00477	0.96262	1.04876	0.00436473	0.0210461	0.837704	1.00437	0.963786	1.04667	0.0312853	0.0169864	0.0803858	1.03178	0.997994	1.06671
Margarate (17:0) levels	20	0.0164958	0.00831095	0.0471633	1.01663	1.00021	1.03333	0.0166389	0.0112672	0.139742	1.01678	0.99457	1.03948	0.0106696	0.0181871	0.564339	1.01073	0.975332	1.04741	0.0106696	0.0182224	0.565088	1.01073	0.975265	1.04748	-0.0102141	0.0186185	0.590023	0.989838	0.954368	1.02663
X-11847 levels	17	-0.0242556	0.00861797	0.00488472	0.976036	0.959688	0.992663	-0.0229848	0.0116787	0.0490565	0.977277	0.955161	0.999905	-0.0183324	0.0205657	0.385921	0.981835	0.943045	1.02222	-0.01786	0.0201053	0.387527	0.982299	0.944342	1.02178	-0.0132315	0.0187197	0.490513	0.986856	0.951304	1.02374
X-12707 levels	28	0.0160901	0.00678472	0.0177149	1.01622	1.0028	1.02982	0.0161925	0.00881676	0.0662747	1.01632	0.998912	1.03404	0.0251498	0.014427	0.0926701	1.02547	0.996878	1.05488	0.0181451	0.0116377	0.130603	1.01831	0.995346	1.04181	0.0123034	0.01285	0.347153	1.01238	0.9872	1.0382
X-12851 levels	19	-0.0150927	0.00767259	0.0491726	0.985021	0.970318	0.999946	-0.0154104	0.0099006	0.119586	0.984708	0.965783	1.004	-0.0323583	0.0200343	0.123671	0.96816	0.930879	1.00693	-0.0196431	0.0192191	0.320292	0.980549	0.944299	1.01819	-0.0272713	0.0205466	0.201963	0.973097	0.934688	1.01308
X-17010 levels	15	-0.0190532	0.00873808	0.0292221	0.981127	0.964467	0.998075	-0.0124478	0.0118827	0.294842	0.987629	0.964893	1.0109	-0.00633976	0.0216804	0.774255	0.99368	0.95234	1.03682	-0.00742669	0.0193574	0.706993	0.992601	0.955647	1.03098	-0.0118121	0.0240162	0.631033	0.988257	0.942816	1.03589
X-18913 levels	21	-0.0173821	0.0072323	0.0162433	0.982768	0.968935	0.996798	-0.0164449	0.0103772	0.113032	0.98369	0.963884	1.0039	-0.0251724	0.0186717	0.192679	0.975142	0.9401	1.01149	-0.0173819	0.0169013	0.316023	0.982768	0.950746	1.01587	-0.0168132	0.0153545	0.287203	0.983327	0.954175	1.01337
X-25519 levels	20	-0.0189554	0.00817993	0.0204871	0.981223	0.965617	0.997082	-0.00653862	0.0116357	0.574153	0.993483	0.971082	1.0164	-0.000364078	0.0232534	0.987671	0.999636	0.955099	1.04625	-0.000364078	0.0227738	0.987412	0.999636	0.955997	1.04527	-0.0417945	0.0171359	0.025312	0.959067	0.92739	0.991826
Androsterone glucuronide levels	24	-0.0246008	0.00732242	0.00078041	0.975699	0.961796	0.989804	-0.0160453	0.0102639	0.117988	0.984083	0.964483	1.00408	-0.0118452	0.0189256	0.537555	0.988225	0.952239	1.02557	-0.0140358	0.0151957	0.365248	0.986062	0.957127	1.01587	-0.0333395	0.0160323	0.0494312	0.96721	0.93729	0.998086
Adenosine 5'-diphosphate (ADP) to phosphate ratio	17	-0.0140936	0.00647849	0.0295971	0.986005	0.973564	0.998605	-0.0218778	0.00867879	0.0117077	0.97836	0.961858	0.995144	-0.0228859	0.0137102	0.114513	0.977374	0.95146	1.00399	-0.0228859	0.0144611	0.13308	0.977374	0.950061	1.00547	-0.0349874	0.0169398	0.0566144	0.965618	0.934084	0.998216
Methionine to methionine sulfoxide ratio	24	0.0177863	0.00786354	0.0237057	1.01795	1.00238	1.03376	0.0057246	0.010426	0.582958	1.00574	0.985397	1.0265	-0.0015107	0.0210509	0.94341	0.99849	0.958131	1.04055	-0.0015107	0.0213031	0.944079	0.99849	0.957658	1.04106	0.00475519	0.0211716	0.824362	1.00477	0.963926	1.04734
Phosphate to glucose ratio	17	-0.0226502	0.00998114	0.0232503	0.977604	0.958665	0.996918	-0.0128532	0.0125292	0.304957	0.987229	0.963281	1.01177	-0.0106265	0.0231359	0.652193	0.98943	0.945565	1.03533	-0.0101583	0.0208916	0.63339	0.989893	0.950178	1.03127	-0.0190491	0.0233505	0.427387	0.981131	0.93724	1.02708
Mannose to S-methylcysteine ratio	17	-0.0178565	0.0073512	0.0151378	0.982302	0.96825	0.996558	-0.0231919	0.0105317	0.0276588	0.977075	0.957113	0.997454	-0.0406444	0.0197128	0.0558564	0.960171	0.92378	0.997995	-0.0315653	0.0139173	0.0375245	0.968928	0.942855	0.995722	-0.0198263	0.016299	0.242623	0.980369	0.949545	1.01219
Spermidine to N-acetylputrescine ratio	21	-0.0113241	0.00573819	0.0484427	0.98874	0.977682	0.999923	-0.013915	0.00808819	0.0853578	0.986181	0.970671	1.00194	-0.00319701	0.0152402	0.835965	0.996808	0.967473	1.02703	-0.0148158	0.00828291	0.0888179	0.985293	0.969427	1.00142	-0.0125505	0.0112446	0.27828	0.987528	0.966002	1.00953
Spermidine to phosphate ratio	17	-0.0176617	0.0081513	0.0302551	0.982493	0.966921	0.998316	-0.00775498	0.0113505	0.494463	0.992275	0.970444	1.0146	-0.000315671	0.0203482	0.987814	0.999684	0.960599	1.04036	-0.00111911	0.0178143	0.950687	0.998882	0.964606	1.03437	-0.02663	0.0177866	0.155087	0.973721	0.940361	1.00827
Adenosine 5'-monophosphate (AMP) to glutamate ratio	21	-0.0194769	0.00816288	0.0170315	0.980712	0.965146	0.996528	-0.0234876	0.0105663	0.0262241	0.976786	0.956765	0.997226	-0.0347681	0.0193151	0.0869565	0.965829	0.929949	1.00309	-0.0336006	0.0204296	0.115659	0.966958	0.929004	1.00646	-0.0103782	0.0245215	0.676882	0.989676	0.943234	1.0384
Mannose to mannitol to sorbitol ratio	19	-0.0193446	0.00815768	0.0177237	0.980841	0.965283	0.99665	-0.0271203	0.0110795	0.0143731	0.973244	0.952337	0.99461	-0.0340437	0.0220007	0.13917	0.966529	0.925737	1.00912	-0.0336567	0.0220018	0.143469	0.966903	0.926093	1.00951	-0.0411992	0.0223554	0.0828481	0.959638	0.918498	1.00262
N-stearoyl-sphingosine (d18:1 to 18:0) to N-palmitoyl-sphinganine (d18:0 to 16:0) ratio	26	0.0134796	0.00642463	0.0358948	1.01357	1.00089	1.02641	0.010473	0.0087208	0.229781	1.01053	0.993402	1.02795	0.0058923	0.015899	0.714051	1.00591	0.975047	1.03775	0.0077187	0.0126697	0.547874	1.00775	0.983032	1.03309	0.00984437	0.0149347	0.516067	1.00989	0.98076	1.03989
Succinate to trans-4-hydroxyproline ratio	13	-0.0197819	0.00978114	0.0431296	0.980412	0.961796	0.999389	-0.0193586	0.0140948	0.169609	0.980828	0.954102	1.0083	-0.0183353	0.0233099	0.446778	0.981832	0.937984	1.02773	-0.021106	0.021617	0.348159	0.979115	0.938497	1.02149	-0.0539933	0.0266325	0.0675578	0.947438	0.899251	0.998208
Adenosine 5'-diphosphate (ADP) to glucose ratio	17	-0.0162671	0.00645166	0.0116897	0.983865	0.971502	0.996385	-0.0174311	0.0089426	0.0512697	0.98272	0.965645	1.0001	-0.0156328	0.0162063	0.349092	0.984489	0.953709	1.01626	-0.0159644	0.0146854	0.293103	0.984162	0.956239	1.0129	-0.0194958	0.0196432	0.336696	0.980693	0.943653	1.01919
Adenosine 5'-diphosphate (ADP) to mannitol to sorbitol ratio	19	-0.0180827	0.00616088	0.00333453	0.98208	0.970292	0.994011	-0.0237772	0.00855306	0.00543652	0.976503	0.96027	0.993011	-0.026902	0.0153919	0.0975348	0.973457	0.944528	1.00327	-0.0261813	0.0153591	0.105466	0.974158	0.94527	1.00393	-0.0391376	0.0136289	0.0105784	0.961618	0.936271	0.987652
Inosine 5'-monophosphate (IMP) to urate ratio	18	-0.0135157	0.00654008	0.0387727	0.986575	0.974009	0.999303	-0.00574945	0.00914074	0.529354	0.994267	0.976613	1.01224	0.000865726	0.0174546	0.96102	1.00087	0.967205	1.0357	0.000865726	0.0152673	0.955442	1.00087	0.97136	1.03127	-0.0142833	0.0187149	0.456448	0.985818	0.950312	1.02265
Adenosine 5'-diphosphate (ADP) to 5-oxoproline ratio	17	-0.0203695	0.00615339	0.000932026	0.979837	0.96809	0.991726	-0.0193459	0.00810584	0.017002	0.98084	0.96538	0.996547	-0.0144304	0.0141809	0.324012	0.985673	0.958654	1.01345	-0.0163245	0.0134877	0.243731	0.983808	0.958141	1.01016	-0.0233182	0.0141292	0.119647	0.976952	0.950268	1.00438
Taurocholate to oxalate (ethanedioate) ratio	18	-0.0212263	0.00813257	0.00905346	0.978997	0.963516	0.994728	-0.0232684	0.011433	0.0418306	0.977	0.95535	0.999141	-0.0282447	0.0187598	0.150525	0.97215	0.937054	1.00856	-0.0261986	0.0193882	0.194322	0.974142	0.937818	1.01187	-0.045085	0.0217181	0.0543798	0.955916	0.916079	0.997486

## Sheet: Table S10
Table S10: The results of pleiotropy and heterogeneity in MR analysis
Chronic pain	Exposure	Outcome	method	pval	pleiotropy_Pvalue	MR_PRESSO_Global_Pvalue	heterogeneity_Pvalue	leave_one_out
Back pain	Imidazole lactate levels	Back pain	Inverse variance weighted	0.0460587	0.903486	0.897	0.882901	Failed
	Indolelactate levels	Back pain	Inverse variance weighted	0.0244635	0.0572433	0.809	0.794626	Failed
	Oxalate (ethanedioate) levels	Back pain	Inverse variance weighted	0.0135191	0.0770906	0.247	0.227659	Pass
	2-hydroxyoctanoate levels	Back pain	Inverse variance weighted	0.029793	0.686401	0.807	0.777907	Failed
	1-methylhistidine levels	Back pain	Inverse variance weighted	0.0413432	0.294612	0.468	0.470836	Failed
	Pyridoxate levels	Back pain	Inverse variance weighted	0.0490418	0.441018	0.021	0.0177088	Failed
	1-palmitoyl-GPC (16:0) levels	Back pain	Inverse variance weighted	0.0287323	0.799148	0.293	0.264956	Failed
	1-stearoyl-GPG (18:0) levels	Back pain	Inverse variance weighted	0.0161695	0.959548	0.669	0.638628	Pass
	Hexanoylglycine levels	Back pain	Inverse variance weighted	0.025392	0.252223	0.376	0.455558	Failed
	5-methyluridine (ribothymidine) levels	Back pain	Inverse variance weighted	0.0108711	0.0904936	0.68	0.624824	Failed
	Docosapentaenoate (n6 DPA; 22:5n6) levels	Back pain	Inverse variance weighted	0.000431112	0.203015	0.518	0.485147	Pass
	Gulonate levels	Back pain	Inverse variance weighted	0.04761	0.36117	0.553	0.51647	Failed
	Hydroquinone sulfate levels	Back pain	Inverse variance weighted	0.0370917	0.787382	0.193	0.169497	Failed
	Gamma-CEHC levels	Back pain	Inverse variance weighted	0.0232433	0.156653	0.232	0.210156	Pass
	Indole-3-carboxylate levels	Back pain	Inverse variance weighted	0.0362321	0.747155	0.914	0.906327	Failed
	Cysteinylglycine disulfide levels	Back pain	Inverse variance weighted	0.0407202	0.120386	0.618	0.618165	Failed
	2R,3R-dihydroxybutyrate levels	Back pain	Inverse variance weighted	0.028871	0.537674	0.125	0.107532	Failed
	1-methyl-5-imidazoleacetate levels	Back pain	Inverse variance weighted	0.0467697	0.775697	0.267	0.259659	Failed
	2-o-methylascorbic acid levels	Back pain	Inverse variance weighted	0.0214114	0.946118	0.921	0.926781	Failed
	Succinimide levels	Back pain	Inverse variance weighted	0.00801788	0.337174	0.4	0.398203	Failed
	4-methylcatechol sulfate levels	Back pain	Inverse variance weighted	0.011011	0.624351	0.974	0.971924	Pass
	Sphingomyelin (d18:2/16:0, d18:1/16:1) levels	Back pain	Inverse variance weighted	0.0211098	0.940474	0.889	0.885677	Failed
	S-allylcysteine levels	Back pain	Inverse variance weighted	0.0424137	0.550662	0.565	0.541501	Failed
	1-dihomo-linolenylglycerol (20:3) levels	Back pain	Inverse variance weighted	0.0437662	0.979539	0.903	0.879895	Failed
	4-hydroxychlorothalonil levels	Back pain	Inverse variance weighted	0.033171	0.342988	0.699	0.608943	Failed
	Propyl 4-hydroxybenzoate sulfate levels	Back pain	Inverse variance weighted	0.0162277	0.701338	0.79	0.787118	Pass
	Citraconate/glutaconate levels	Back pain	Inverse variance weighted	0.0348593	0.627897	0.511	0.498343	Failed
	Trans 3,4-methyleneheptanoate levels	Back pain	Inverse variance weighted	0.0217533	0.591539	0.711	0.6953	Failed
	1-palmitoyl-2-arachidonoyl-GPI (16:0/20:4) levels	Back pain	Inverse variance weighted	0.0433124	0.539796	0.183	0.167867	Failed
	1-(1-enyl-palmitoyl)-2-palmitoleoyl-GPC (P-16:0/16:1) levels	Back pain	Inverse variance weighted	0.0180714	0.397803	0.256	0.221725	Failed
	1-(1-enyl-palmitoyl)-2-palmitoyl-GPC (P-16:0/16:0) levels	Back pain	Inverse variance weighted	0.0388691	0.485007	0.248	0.230976	Failed
	Docosahexaenoylcholine levels	Back pain	Inverse variance weighted	0.036854	0.365217	0.633	0.62065	Failed
	Ascorbic acid 2-sulfate levels	Back pain	Inverse variance weighted	0.000454539	0.802383	0.802	0.791575	Pass
	1-linoleoyl-2-linolenoyl-GPC (18:2/18:3) levels	Back pain	Inverse variance weighted	0.0422342	0.0705303	0.512	0.455497	Failed
	Catechol glucuronide levels	Back pain	Inverse variance weighted	0.0453977	0.942795	0.774	0.756194	Failed
	Linoleoyl-arachidonoyl-glycerol (18:2/20:4) [1] levels	Back pain	Inverse variance weighted	0.0348575	0.355419	0.653	0.667003	Failed
	Linoleoyl-arachidonoyl-glycerol (18:2/20:4) [2] levels	Back pain	Inverse variance weighted	0.0156532	0.159435	0.679	0.670683	Failed
	Ceramide (d18:1/17:0, d17:1/18:0) levels	Back pain	Inverse variance weighted	0.00329487	0.323118	0.59	0.564018	Pass
	Carotene diol (2) levels	Back pain	Inverse variance weighted	0.0350609	0.477873	0.285	0.23688	Failed
	5-dodecenoylcarnitine (C12:1) levels	Back pain	Inverse variance weighted	0.0436658	0.772082	0.363	0.360196	Failed
	Trans-2-hexenoylglycine levels	Back pain	Inverse variance weighted	0.029524	0.489188	0.785	0.836097	Failed
	Sphingomyelin (d17:1/14:0, d16:1/15:0) levels	Back pain	Inverse variance weighted	0.045858	0.402334	0.249	0.208374	Failed
	3-amino-2-piperidone levels	Back pain	Inverse variance weighted	0.0419224	0.876778	0.365	0.325204	Failed
	N-lactoyl phenylalanine levels	Back pain	Inverse variance weighted	0.0102096	0.482076	0.374	0.349285	Pass
	4-allylcatechol sulfate levels	Back pain	Inverse variance weighted	0.0283202	0.810131	0.914	0.914547	Failed
	Levulinoylcarnitine levels	Back pain	Inverse variance weighted	0.0481962	0.506296	0.715	0.708307	Failed
	Deoxycholic acid 12-sulfate levels	Back pain	Inverse variance weighted	0.0497704	0.891048	0.684	0.654196	Failed
	Pentose acid levels	Back pain	Inverse variance weighted	0.0114867	0.139148	0.789	0.797739	Pass
	Tetrahydrocortisol glucuronide levels	Back pain	Inverse variance weighted	0.00299212	0.995823	0.622	0.601511	Pass
	Cis-3,4-methyleneheptanoylglycine levels	Back pain	Inverse variance weighted	0.0330821	0.390833	0.11	0.069803	Failed
	4-acetamidobutanoate levels	Back pain	Inverse variance weighted	0.00503964	0.556307	0.462	0.356353	Pass
	Pristanate levels	Back pain	Inverse variance weighted	0.0309094	0.724477	0.549	0.499469	Failed
	2'-deoxyuridine levels	Back pain	Inverse variance weighted	0.0397721	0.666772	0.237	0.191444	Failed
	Betaine levels	Back pain	Inverse variance weighted	0.00893264	0.353209	0.148	0.153614	Pass
	X-12221 levels	Back pain	Inverse variance weighted	0.0290934	0.552913	0.87	0.863288	Failed
	X-12906 levels	Back pain	Inverse variance weighted	0.0301964	0.344325	0.638	0.618129	Failed
	X-14056 levels	Back pain	Inverse variance weighted	0.0285043	0.897865	0.964	0.955335	Failed
	X-17010 levels	Back pain	Inverse variance weighted	0.0442814	0.565371	0.408	0.384746	Failed
	N6-methyllysine levels	Back pain	Inverse variance weighted	0.030668	0.0766994	0.555	0.607907	Failed
	N6,N6-dimethyllysine levels	Back pain	Inverse variance weighted	0.00278392	0.479301	0.955	0.934775	Failed
	Decadienedioic acid (C10:2-DC) levels	Back pain	Inverse variance weighted	0.0137942	0.189573	0.305	0.247159	Failed
	Glycine levels	Back pain	Inverse variance weighted	0.00207805	0.718792	0.864	0.848164	Failed
	Adenosine 5'-diphosphate (ADP) to pantothenate ratio	Back pain	Inverse variance weighted	0.0300954	0.024095	0.232	0.210145	Failed
	S-adenosylhomocysteine (SAH) to 5-methyluridine (ribothymidine) ratio	Back pain	Inverse variance weighted	0.0242423	0.568482	0.201	0.165803	Failed
	Adenosine 5'-diphosphate (ADP) to N-acetylglucosamine to N-acetylgalactosamine ratio	Back pain	Inverse variance weighted	0.0417658	0.154148	0.888	0.87879	Failed
	Adenosine 5'-monophosphate (AMP) to proline ratio	Back pain	Inverse variance weighted	0.0131925	0.522331	0.052	0.0538186	Pass
	Aspartate to asparagine ratio	Back pain	Inverse variance weighted	0.015702	0.941196	0.902	0.893111	Pass
	Glycine to serine ratio	Back pain	Inverse variance weighted	0.0161053	0.190033	0.227	0.200782	Failed
	Phosphate to uridine ratio	Back pain	Inverse variance weighted	0.0366219	0.298188	0.602	0.612143	Failed
	Serine to alpha-tocopherol ratio	Back pain	Inverse variance weighted	0.023444	0.692345	0.349	0.340692	Failed
	Serine to pyruvate ratio	Back pain	Inverse variance weighted	0.0423469	0.882467	0.618	0.671933	Failed
	Pyruvate to 3-methyl-2-oxobutyrate ratio	Back pain	Inverse variance weighted	0.0462922	0.848859	0.921	0.920225	Failed
	Pyruvate to N-acetylneuraminate ratio	Back pain	Inverse variance weighted	0.0207763	0.961578	0.559	0.541071	Failed
	Creatine to carnitine ratio	Back pain	Inverse variance weighted	0.0156858	0.130101	0.573	0.634674	Failed
	Oleoyl-linoleoyl-glycerol (18:1 to 18:2) [2] to linoleoyl-arachidonoyl-glycerol (18:2 to 20:4) [1] ratio	Back pain	Inverse variance weighted	0.0299145	0.452926	0.577	0.47057	Failed
	Adenosine 5'-monophosphate (AMP) to flavin adenine dinucleotide (FAD) ratio	Back pain	Inverse variance weighted	0.0177038	0.874557	0.473	0.43102	Failed
	Adenosine 5'-monophosphate (AMP) to threonine ratio	Back pain	Inverse variance weighted	0.0133379	0.43345	0.577	0.581045	Pass
	Adenosine 5'-monophosphate (AMP) to aspartate ratio	Back pain	Inverse variance weighted	0.0318755	0.00623519	0.009	0.0063529	Failed
	Phosphate to oleoyl-linoleoyl-glycerol (18:1 to 18:2) [2] ratio	Back pain	Inverse variance weighted	0.00132285	0.590967	0.453	0.416834	Pass
	Phosphate to linoleoyl-arachidonoyl-glycerol (18:2 to 20:4) [2] ratio	Back pain	Inverse variance weighted	0.04183	0.869705	0.14	0.118404	Failed
	Retinol (Vitamin A) to linoleoyl-arachidonoyl-glycerol (18:2 to 20:4) [2] ratio	Back pain	Inverse variance weighted	0.0486677	0.990163	0.184	0.160215	Failed
	Tyrosine to pyruvate ratio	Back pain	Inverse variance weighted	0.042115	0.786718	0.351	0.366028	Failed
	Glycerol to mannitol to sorbitol ratio	Back pain	Inverse variance weighted	0.0382506	0.636585	0.441	0.430889	Failed
	Alpha-ketoglutarate to pyruvate ratio	Back pain	Inverse variance weighted	0.0498996	0.757664	0.748	0.794483	Failed
	Adenosine 5'-monophosphate (AMP) to EDTA ratio	Back pain	Inverse variance weighted	0.0103991	0.367155	0.194	0.157228	Pass
	Adenosine 5'-monophosphate (AMP) to N-palmitoyl-sphingosine (d18:1 to 16:0) ratio	Back pain	Inverse variance weighted	0.027183	0.309436	0.062	0.0614678	Failed
Facial pain	3-phenylpropionate hydrocinnamate levels	Facial pain	Inverse variance weighted	0.0112823	0.0577433	0.399	0.381308	Pass
	4-guanidinobutanoate levels	Facial pain	Inverse variance weighted	0.0171101	0.872527	0.941	0.914501	Failed
	Alpha-hydroxyisocaproate levels	Facial pain	Inverse variance weighted	0.0491717	0.335312	0.944	0.950569	Failed
	N-acetylaspartate (naa) levels	Facial pain	Inverse variance weighted	0.0138513	0.508395	0.996	0.995728	Pass
	Citramalate levels	Facial pain	Inverse variance weighted	0.0385207	0.0843789	0.99	0.988128	Failed
	Decanoylcarnitine (C10) levels	Facial pain	Inverse variance weighted	0.0470554	0.927947	0.361	0.323546	Failed
	Hyocholate levels	Facial pain	Inverse variance weighted	0.0170942	0.735806	0.807	0.795906	Pass
	Stearoylcarnitine levels	Facial pain	Inverse variance weighted	0.0251282	0.503723	0.671	0.73061	Failed
	1-linoleoyl-GPE (18:2) levels	Facial pain	Inverse variance weighted	0.0462664	0.435811	0.277	0.26337	Failed
	4-vinylphenol sulfate levels	Facial pain	Inverse variance weighted	0.0464334	0.545765	0.63	0.611494	Failed
	N-methylproline levels	Facial pain	Inverse variance weighted	0.0065398	0.069568	0.269	0.246026	Pass
	4-allylphenol sulfate levels	Facial pain	Inverse variance weighted	0.0276446	0.380431	0.77	0.754845	Failed
	Pantoate levels	Facial pain	Inverse variance weighted	0.0345958	0.93433	0.45	0.412655	Failed
	Beta-citrylglutamate levels	Facial pain	Inverse variance weighted	0.0417602	0.149776	0.461	0.413762	Failed
	1-stearoyl-2-oleoyl-gpc (18:0/18:1) levels	Facial pain	Inverse variance weighted	0.0486003	0.159707	0.859	0.876327	Failed
	1,2-dilinoleoyl-GPC (18:2/18:2) levels	Facial pain	Inverse variance weighted	0.00753656	0.287231	0.576	0.500739	Failed
	1-(1-enyl-palmitoyl)-2-arachidonoyl-gpc (p-16:0/20:4) levels	Facial pain	Inverse variance weighted	0.00749673	0.593963	0.609	0.559119	Failed
	1-(1-enyl-stearoyl)-2-arachidonoyl-GPE (p-18:0/20:4) levels	Facial pain	Inverse variance weighted	0.0200743	0.38056	0.827	0.782758	Failed
	1-(1-enyl-palmitoyl)-2-linoleoyl-GPE (p-16:0/18:2) levels	Facial pain	Inverse variance weighted	0.024978	0.59358	0.334	0.373755	Failed
	1-oleoyl-2-arachidonoyl-GPE (18:1/20:4) levels	Facial pain	Inverse variance weighted	0.0457037	0.639915	0.164	0.169551	Failed
	Ceramide (d18:1/24:1) levels	Facial pain	Inverse variance weighted	0.0248427	0.350768	0.217	0.175724	Failed
	Perfluorooctanesulfonate (PFOS) levels	Facial pain	Inverse variance weighted	0.014773	0.316799	0.587	0.520986	Failed
	Linoleoyl-arachidonoyl-glycerol (18:2/20:4) [1] levels	Facial pain	Inverse variance weighted	0.0110233	0.926991	0.973	0.95959	Failed
	Arachidonoylcarnitine (C20:4) levels	Facial pain	Inverse variance weighted	0.0147979	0.207174	0.241	0.292191	Failed
	Ascorbic acid 3-sulfate levels	Facial pain	Inverse variance weighted	0.00969507	0.57632	0.739	0.742105	Pass
	3-ethylcatechol sulfate (2) levels	Facial pain	Inverse variance weighted	0.0406831	0.760708	0.511	0.502317	Failed
	Phosphoethanolamine levels	Facial pain	Inverse variance weighted	0.040781	0.493042	0.63	0.523597	Failed
	Trans-4-hydroxyproline levels	Facial pain	Inverse variance weighted	0.0350004	0.536313	0.311	0.297425	Failed
	Oleoyl ethanolamide levels	Facial pain	Inverse variance weighted	0.038758	0.364029	0.51	0.589662	Failed
	Deoxycholate levels	Facial pain	Inverse variance weighted	0.0377166	0.882624	0.699	0.686619	Failed
	Palmitoleate (16:1n7) levels	Facial pain	Inverse variance weighted	0.0477232	0.938614	0.718	0.716988	Failed
	Phosphate levels (UKB data field 30810)	Facial pain	Inverse variance weighted	0.00716064	0.393528	0.902	0.896195	Pass
	Uridine levels	Facial pain	Inverse variance weighted	0.0184341	0.715208	0.342	0.331308	Pass
	Pyridoxal levels	Facial pain	Inverse variance weighted	0.0444038	0.273971	0.808	0.800655	Failed
	Dimethylglycine levels	Facial pain	Inverse variance weighted	0.00176412	0.1687	0.918	0.933622	Pass
	Caprate (10:0) levels	Facial pain	Inverse variance weighted	0.00245963	0.939009	0.65	0.630449	Pass
	X-10458 levels	Facial pain	Inverse variance weighted	0.00271359	0.117748	0.783	0.757288	Pass
	X-12216 levels	Facial pain	Inverse variance weighted	0.0310755	0.433569	0.788	0.765167	Failed
	X-12740 levels	Facial pain	Inverse variance weighted	0.00745679	0.878892	0.865	0.841298	Pass
	X-12849 levels	Facial pain	Inverse variance weighted	0.0264247	0.341349	0.605	0.590217	Failed
	X-18345 levels	Facial pain	Inverse variance weighted	0.0200546	0.080793	0.148	0.15566	Failed
	X-21283 levels	Facial pain	Inverse variance weighted	0.0375356	0.838627	0.928	0.872623	Failed
	X-23739 levels	Facial pain	Inverse variance weighted	0.0169957	0.513214	0.523	0.486785	Pass
	X-24757 levels	Facial pain	Inverse variance weighted	0.0239245	0.947885	0.328	0.293917	Failed
	X-25828 levels	Facial pain	Inverse variance weighted	0.0416509	0.215056	0.532	0.52185	Failed
	N-acetylphenylalanine levels	Facial pain	Inverse variance weighted	0.0311001	0.330913	0.38	0.319389	Failed
	N-acetyl-aspartyl-glutamate (naag) levels	Facial pain	Inverse variance weighted	0.00325925	0.299931	0.549	0.531528	Failed
	Adenosine 5'-diphosphate (ADP) to pantothenate ratio	Facial pain	Inverse variance weighted	0.0451665	0.807998	0.674	0.675716	Failed
	Arachidonate (20:4n6) to oleate to vaccenate (18:1) ratio	Facial pain	Inverse variance weighted	0.0110974	0.999623	0.962	0.963103	Failed
	Arachidonate (20:4n6) to pyruvate ratio	Facial pain	Inverse variance weighted	0.0475044	0.532151	0.133	0.1006	Failed
	Citrulline to dimethylarginine (SDMA + ADMA) ratio	Facial pain	Inverse variance weighted	0.0198758	0.852173	0.991	0.986473	Pass
	Mannose to S-methylcysteine ratio	Facial pain	Inverse variance weighted	0.0493296	0.142973	0.699	0.664317	Failed
	Oleoyl-linoleoyl-glycerol (18:1 to 18:2) [2] to linoleoyl-arachidonoyl-glycerol (18:2 to 20:4) [1] ratio	Facial pain	Inverse variance weighted	0.00685503	0.43944	0.72	0.622105	Failed
	Spermidine to taurocholate ratio	Facial pain	Inverse variance weighted	0.0071513	0.667699	0.949	0.945896	Pass
	Cholate to adenosine 3',5'-cyclic monophosphate (cAMP) ratio	Facial pain	Inverse variance weighted	0.0315351	0.521729	0.511	0.511962	Failed
	Cholate to adenosine 5'-monophosphate (AMP) ratio	Facial pain	Inverse variance weighted	0.012248	0.210519	0.705	0.676088	Pass
	Adenosine 5'-monophosphate (AMP) to tryptophan ratio	Facial pain	Inverse variance weighted	0.0274487	0.318845	0.86	0.861208	Failed
	Glutarate (C5-DC) to salicylate ratio	Facial pain	Inverse variance weighted	0.0133651	0.92476	0.908	0.907068	Pass
	Phosphate to linoleoyl-arachidonoyl-glycerol (18:2 to 20:4) [1] ratio	Facial pain	Inverse variance weighted	0.0255924	0.42304	0.584	0.537053	Failed
	Adenosine 5'-diphosphate (ADP) to uridine ratio	Facial pain	Inverse variance weighted	0.0234867	0.778434	0.466	0.419725	Failed
	Arachidonate (20:4n6) to linoleate (18:2n6) ratio	Facial pain	Inverse variance weighted	0.0455426	0.68831	0.185	0.131407	Failed
	Bilirubin (Z,Z) to androsterone glucuronide ratio	Facial pain	Inverse variance weighted	0.0376227	0.236983	0.713	0.668061	Failed
General pain	3-methylhistidine levels	General pain	Inverse variance weighted	0.045656	0.223296	0.69	0.669581	Failed
	Phenylacetate levels	General pain	Inverse variance weighted	0.0433566	0.461551	0.365	0.362811	Failed
	Quinate levels	General pain	Inverse variance weighted	0.0477457	0.456836	0.061	0.0536325	Failed
	1,3-dimethylurate levels	General pain	Inverse variance weighted	0.0151264	0.452834	0.254	0.243212	Pass
	Pro-hydroxy-pro levels	General pain	Inverse variance weighted	0.0353621	0.973948	0.987	0.98636	Failed
	Docosatrienoate (22:3n3) levels	General pain	Inverse variance weighted	0.0358716	0.667801	0.568	0.538042	Failed
	3-hydroxy-2-ethylpropionate levels	General pain	Inverse variance weighted	0.0249597	0.103259	0.546	0.530607	Failed
	Isovalerylcarnitine (C5) levels	General pain	Inverse variance weighted	0.0296375	0.384176	0.518	0.504226	Failed
	5,6-dihydrouridine levels	General pain	Inverse variance weighted	0.0280715	0.35579	0.634	0.614879	Failed
	Mannitol/sorbitol levels	General pain	Inverse variance weighted	0.0299297	0.614405	0.563	0.540197	Failed
	N6-acetyllysine levels	General pain	Inverse variance weighted	0.0377381	0.533924	0.515	0.512879	Failed
	5alpha-androstan-3beta,17beta-diol disulfate levels	General pain	Inverse variance weighted	0.0219719	0.773048	0.335	0.301677	Failed
	5alpha-pregnan-3beta,20alpha-diol disulfate levels	General pain	Inverse variance weighted	0.0353623	0.650832	0.761	0.736654	Failed
	5alpha-pregnan-3beta,20beta-diol monosulfate (1) levels	General pain	Inverse variance weighted	0.00558316	0.302643	0.2	0.164623	Pass
	N-acetyl-beta-alanine levels	General pain	Inverse variance weighted	0.0486111	0.603959	0.898	0.887514	Failed
	Androstenediol (3beta,17beta) monosulfate (1) levels	General pain	Inverse variance weighted	0.0465094	0.71517	0.218	0.2154	Failed
	1-methyl-5-imidazoleacetate levels	General pain	Inverse variance weighted	0.0336133	0.420398	0.116	0.111405	Failed
	2-oxoarginine levels	General pain	Inverse variance weighted	0.00469729	0.790735	0.558	0.523646	Pass
	(R)-3-hydroxybutyrylcarnitine levels	General pain	Inverse variance weighted	0.0356552	0.459509	0.986	0.98992	Failed
	Ferulic acid 4-sulfate levels	General pain	Inverse variance weighted	0.040247	0.430674	0.753	0.734344	Failed
	4-vinylguaiacol sulfate levels	General pain	Inverse variance weighted	0.0463953	0.0743563	0.488	0.462447	Failed
	3-hydroxyoleoylcarnitine levels	General pain	Inverse variance weighted	0.0318203	0.347785	0.307	0.290985	Failed
	Sulfate of piperine metabolite C18H21NO3 (1) levels	General pain	Inverse variance weighted	0.00959712	0.324417	0.575	0.525272	Pass
	Sulfate of piperine metabolite C16H19NO3 (3) levels	General pain	Inverse variance weighted	0.00642975	0.113743	0.772	0.7701	Pass
	3-ethylcatechol sulfate (1) levels	General pain	Inverse variance weighted	0.0278268	0.778463	0.363	0.357101	Failed
	2-hydroxy-4-(methylthio)butanoic acid levels	General pain	Inverse variance weighted	0.0480055	0.761425	0.744	0.721916	Failed
	Eicosenedioate (C20:1-DC) levels	General pain	Inverse variance weighted	0.0170771	0.0344981	0.491	0.491141	Failed
	Alpha-tocopherol levels	General pain	Inverse variance weighted	0.032091	0.397744	0.986	0.988759	Failed
	Adenosine 5'-diphosphate (ADP) levels	General pain	Inverse variance weighted	0.041169	0.503238	0.439	0.444064	Failed
	Palmitoleate (16:1n7) levels	General pain	Inverse variance weighted	0.027111	0.772572	0.38	0.396184	Failed
	Alpha-ketobutyrate levels	General pain	Inverse variance weighted	0.0262949	0.933588	0.863	0.840435	Failed
	Cysteine levels	General pain	Inverse variance weighted	0.0462744	0.791139	0.413	0.379684	Failed
	X-12714 levels	General pain	Inverse variance weighted	0.0020435	0.329899	0.621	0.568867	Pass
	X-12729 levels	General pain	Inverse variance weighted	0.0307002	0.219891	0.988	0.988435	Failed
	X-13728 levels	General pain	Inverse variance weighted	0.0102138	0.693865	0.624	0.593914	Pass
	X-17685 levels	General pain	Inverse variance weighted	0.0386096	0.623127	0.44	0.437637	Failed
	X-18888 levels	General pain	Inverse variance weighted	0.0354776	0.750618	0.557	0.555007	Failed
	X-21312 levels	General pain	Inverse variance weighted	0.0070056	0.791872	0.922	0.92077	Pass
	X-22520 levels	General pain	Inverse variance weighted	0.0108178	0.768688	0.869	0.856674	Pass
	X-24585 levels	General pain	Inverse variance weighted	0.0487523	0.311042	0.96	0.966678	Failed
	N-acetylarginine levels	General pain	Inverse variance weighted	0.0395485	0.994809	0.294	0.24935	Failed
	3-methylcytidine levels	General pain	Inverse variance weighted	0.019613	0.313996	0.782	0.765948	Failed
	N-acetylcitrulline levels	General pain	Inverse variance weighted	0.0309953	0.987653	0.841	0.893919	Failed
	N2-acetyl,N6,N6-dimethyllysine levels	General pain	Inverse variance weighted	0.0102032	0.93409	0.771	0.728808	Failed
	Bilirubin degradation product, C17H18N2O4 (3) levels	General pain	Inverse variance weighted	0.0307686	0.593178	0.442	0.429279	Failed
	Adenosine 5'-diphosphate (ADP) to phosphate ratio	General pain	Inverse variance weighted	0.00837009	0.613231	0.953	0.944743	Pass
	Adenosine 5'-diphosphate (ADP) to N-acetylglucosamine to N-acetylgalactosamine ratio	General pain	Inverse variance weighted	0.0271109	0.236715	0.924	0.912981	Failed
	Adenosine 5'-diphosphate (ADP) to citrate ratio	General pain	Inverse variance weighted	0.0261773	0.423525	0.343	0.341352	Failed
	Adenosine 5'-diphosphate (ADP) to flavin adenine dinucleotide (FAD) ratio	General pain	Inverse variance weighted	0.021272	0.539683	0.942	0.934244	Pass
	Phenylalanine to phosphate ratio	General pain	Inverse variance weighted	0.00411248	0.917643	0.497	0.469131	Pass
	Adenosine 5'-monophosphate (AMP) to threonine ratio	General pain	Inverse variance weighted	0.00409648	0.490226	0.374	0.326657	Pass
	Phosphate to tyrosine ratio	General pain	Inverse variance weighted	0.00597499	0.20694	0.421	0.402998	Pass
	Glutarate (C5-DC) to salicylate ratio	General pain	Inverse variance weighted	0.0197288	0.990626	0.668	0.657656	Failed
	2'-deoxyuridine to cytidine ratio	General pain	Inverse variance weighted	0.0267202	0.938627	0.63	0.641183	Failed
	Glucose to sucrose ratio	General pain	Inverse variance weighted	0.0415106	0.322754	0.452	0.412163	Failed
	Adenosine 5'-diphosphate (ADP) to choline ratio	General pain	Inverse variance weighted	0.0305047	0.233247	0.386	0.381403	Failed
	Glutamine to alanine ratio	General pain	Inverse variance weighted	0.0395593	0.459899	0.36	0.342851	Failed
	Maltose to sucrose ratio	General pain	Inverse variance weighted	0.0127347	0.807836	0.846	0.833196	Pass
Headache	Maltotriose levels	Headache	Inverse variance weighted	0.0132727	0.599098	0.67	0.67565	Pass
	Palmitoylcarnitine levels (Metabolon platform)	Headache	Inverse variance weighted	0.00445255	0.572661	0.708	0.704249	Pass
	N-acetylglycine levels	Headache	Inverse variance weighted	0.040232	0.172874	0.499	0.584809	Failed
	Propionylglycine levels	Headache	Inverse variance weighted	0.0287047	0.0541692	0.346	0.313231	Failed
	Stearidonate (18:4n3) levels	Headache	Inverse variance weighted	0.0456664	0.905281	0.614	0.60653	Failed
	Decanoylcarnitine (C10) levels	Headache	Inverse variance weighted	0.0125907	0.602727	0.956	0.946716	Pass
	1-linoleoyl-gpc (18:2) levels	Headache	Inverse variance weighted	0.0464702	0.951541	0.726	0.722854	Failed
	7-methylxanthine levels	Headache	Inverse variance weighted	0.0102911	0.956662	0.569	0.558449	Pass
	5,6-dihydrouridine levels	Headache	Inverse variance weighted	0.0132147	0.156256	0.976	0.980133	Pass
	Cysteine-glutathione disulfide levels	Headache	Inverse variance weighted	0.0296966	0.175281	0.67	0.666516	Failed
	2-hydroxypalmitate levels	Headache	Inverse variance weighted	0.031393	0.0334666	0.521	0.514394	Failed
	Glycolithocholate sulfate levels	Headache	Inverse variance weighted	0.046402	0.260694	0.419	0.378307	Failed
	Alpha-hydroxycaproate levels	Headache	Inverse variance weighted	0.0260055	0.117792	0.722	0.716756	Failed
	4-allylphenol sulfate levels	Headache	Inverse variance weighted	0.0445747	0.378954	0.111	0.0871522	Failed
	5alpha-androstan-3alpha,17alpha-diol monosulfate levels	Headache	Inverse variance weighted	0.0291861	0.0516252	0.691	0.667699	Failed
	Androstenediol (3beta,17beta) disulfate (2) levels	Headache	Inverse variance weighted	0.00689187	0.357044	0.509	0.471803	Pass
	5alpha-pregnan-3beta,20alpha-diol monosulfate (2) levels	Headache	Inverse variance weighted	0.0123959	0.427855	0.757	0.736063	Pass
	5alpha-androstan-3alpha,17beta-diol monosulfate (1) levels	Headache	Inverse variance weighted	0.0340783	0.561391	0.894	0.872202	Failed
	Indole-3-carboxylate levels	Headache	Inverse variance weighted	0.00882295	0.882544	0.855	0.853312	Pass
	Sphingomyelin (d18:1/18:1, d18:2/18:0) levels	Headache	Inverse variance weighted	0.0329915	0.921424	0.921	0.901194	Failed
	Beta-citrylglutamate levels	Headache	Inverse variance weighted	0.00415258	0.793502	0.832	0.785902	Failed
	1-palmitoyl-GPG (16:0) levels	Headache	Inverse variance weighted	0.0465744	0.743512	0.539	0.524505	Failed
	Carnitine C14:1 levels	Headache	Inverse variance weighted	0.0136909	0.492875	0.032	0.0393139	Pass
	1-(1-enyl-palmitoyl)-2-linoleoyl-GPE (p-16:0/18:2) levels	Headache	Inverse variance weighted	0.00936558	0.614529	0.413	0.36726	Pass
	Palmitoleoylcarnitine (C16:1) levels	Headache	Inverse variance weighted	0.0199571	0.291571	0.298	0.271482	Pass
	Glycosyl-N-(2-hydroxynervonoyl)-sphingosine (d18:1/24:1(2OH)) levels	Headache	Inverse variance weighted	0.0470084	0.543178	0.129	0.0962382	Failed
	Cortolone glucuronide (1) levels	Headache	Inverse variance weighted	0.0148334	0.993877	0.475	0.457354	Pass
	Glutamine conjugate of C7H12O2 levels	Headache	Inverse variance weighted	0.0108945	0.191405	0.598	0.573355	Pass
	3-hydroxybutyroylglycine levels	Headache	Inverse variance weighted	0.0213564	0.0455114	0.742	0.787553	Failed
	4-allylcatechol sulfate levels	Headache	Inverse variance weighted	0.0292559	0.0818462	0.383	0.363637	Failed
	3-hydroxy-2-methylpyridine sulfate levels	Headache	Inverse variance weighted	0.0314922	0.935025	0.133	0.107539	Failed
	Cis 3,4-methyleneheptanoate levels	Headache	Inverse variance weighted	0.0215034	0.535795	0.057	0.0519534	Failed
	Oleoyl ethanolamide levels	Headache	Inverse variance weighted	0.0158478	0.211482	0.23	0.221478	Pass
	Creatine levels	Headache	Inverse variance weighted	0.0432681	0.012609	0.242	0.24162	Failed
	Histidine levels	Headache	Inverse variance weighted	0.00693961	0.885361	0.691	0.664378	Pass
	12,13-DiHOME levels	Headache	Inverse variance weighted	0.0423495	0.75909	0.589	0.57522	Failed
	Alpha-ketobutyrate levels	Headache	Inverse variance weighted	0.00972604	0.116108	0.224	0.205701	Pass
	X-12816 levels	Headache	Inverse variance weighted	0.0176787	0.513273	0.449	0.442821	Failed
	X-16397 levels	Headache	Inverse variance weighted	0.0277559	0.805018	0.797	0.799951	Failed
	X-24951 levels	Headache	Inverse variance weighted	0.0384408	0.988473	0.633	0.612915	Failed
	X-24585 levels	Headache	Inverse variance weighted	0.0322911	0.0193071	0.405	0.373736	Failed
	Glycochenodeoxycholate glucuronide (1) levels	Headache	Inverse variance weighted	0.0383839	0.480454	0.418	0.361277	Failed
	Glycine levels	Headache	Inverse variance weighted	0.0275631	0.0866116	0.541	0.619463	Failed
	Adenosine 5'-diphosphate (ADP) to Adenosine 5'-monophosphate (AMP) ratio	Headache	Inverse variance weighted	0.0493487	0.785599	0.257	0.250705	Failed
	Arachidonate (20:4n6) to oleate to vaccenate (18:1) ratio	Headache	Inverse variance weighted	0.00349688	0.126149	0.472	0.502147	Pass
	Glycine to pyridoxal ratio	Headache	Inverse variance weighted	0.0406165	0.770919	0.243	0.21112	Failed
	Glycine to alanine ratio	Headache	Inverse variance weighted	0.00538985	0.796746	0.982	0.981839	Failed
	Phosphate to mannose ratio	Headache	Inverse variance weighted	0.0198498	0.271198	0.781	0.766048	Pass
	Pyruvate to 3-methyl-2-oxobutyrate ratio	Headache	Inverse variance weighted	0.0385866	0.67138	0.925	0.913414	Failed
	Cysteine to 5-oxoproline ratio	Headache	Inverse variance weighted	0.0151652	0.84415	0.505	0.49123	Failed
	Cysteine to alanine ratio	Headache	Inverse variance weighted	0.022968	0.328094	0.069	0.0582237	Failed
	Thyroxine to taurocholate ratio	Headache	Inverse variance weighted	0.0379934	0.872245	0.293	0.270269	Failed
	Creatine to carnitine ratio	Headache	Inverse variance weighted	0.0256482	0.200311	0.431	0.458398	Failed
	Spermidine to (N(1) + N(8))-acetylspermidine ratio	Headache	Inverse variance weighted	0.00724871	0.81509	0.174	0.16826	Pass
	Spermidine to taurocholate ratio	Headache	Inverse variance weighted	0.0217114	0.393766	0.377	0.340085	Failed
	Choline to taurocholate ratio	Headache	Inverse variance weighted	0.0109217	0.346037	0.268	0.261821	Pass
	Adenosine 5'-diphosphate (ADP) to glycine ratio	Headache	Inverse variance weighted	0.0292155	0.156701	0.706	0.743849	Failed
	Phosphate to N-palmitoyl-sphingosine (d18:1 to 16:0) ratio	Headache	Inverse variance weighted	0.00670945	0.536502	0.578	0.558876	Pass
	Phosphate to glutamine ratio	Headache	Inverse variance weighted	0.00450555	0.993709	0.261	0.258761	Pass
	Mannose to N-acetylglucosamine to N-acetylgalactosamine ratio	Headache	Inverse variance weighted	0.0343886	0.520654	0.147	0.0956309	Failed
	Alpha-ketobutyrate to pyruvate ratio	Headache	Inverse variance weighted	0.0373969	0.179988	0.231	0.211088	Failed
	Adenosine 5'-diphosphate (ADP) to N-acetylneuraminate ratio	Headache	Inverse variance weighted	0.03402	0.406812	0.599	0.55885	Failed
	Glutamate to 5-oxoproline ratio	Headache	Inverse variance weighted	0.0105105	0.409967	0.332	0.324007	Failed
	Serine to threonine ratio	Headache	Inverse variance weighted	0.00734958	0.806763	0.892	0.92374	Failed
	Threonine to pyruvate ratio	Headache	Inverse variance weighted	0.0172544	0.993819	0.245	0.203063	Pass
Hip pain	Gentisate levels	Hip pain	Inverse variance weighted	0.038012	0.811755	0.132	0.119161	Failed
	4-methyl-2-oxopentanoate levels	Hip pain	Inverse variance weighted	0.0337252	0.219455	0.56	0.56566	Failed
	Galactonate levels	Hip pain	Inverse variance weighted	0.0408415	0.206563	0.699	0.697552	Failed
	3-hydroxysebacate levels	Hip pain	Inverse variance weighted	0.0272061	0.0306759	0.472	0.507381	Failed
	Tauro-beta-muricholate levels	Hip pain	Inverse variance weighted	0.0163978	0.620901	0.154	0.121823	Failed
	Piperine levels	Hip pain	Inverse variance weighted	0.0119364	0.352872	0.732	0.724386	Pass
	Epiandrosterone sulfate levels	Hip pain	Inverse variance weighted	0.0100718	0.904414	0.81	0.720333	Pass
	5,6-dihydrouridine levels	Hip pain	Inverse variance weighted	0.0165794	0.619385	0.694	0.66992	Failed
	Carnitine C5:1 levels	Hip pain	Inverse variance weighted	0.0461336	0.866136	0.48	0.434302	Failed
	7-alpha-hydroxy-3-oxo-4-cholestenoate (7-hoca) levels	Hip pain	Inverse variance weighted	0.01601	0.127892	0.426	0.444714	Pass
	N-acetylserine levels	Hip pain	Inverse variance weighted	0.0238418	0.742318	0.768	0.754117	Failed
	5alpha-androstan-3beta,17beta-diol disulfate levels	Hip pain	Inverse variance weighted	0.0455793	0.603118	0.323	0.312192	Failed
	Cysteinylglycine disulfide levels	Hip pain	Inverse variance weighted	0.0215298	0.966742	0.857	0.857683	Failed
	Alpha-ketoglutaramate levels	Hip pain	Inverse variance weighted	0.00475532	0.118736	0.137	0.143137	Failed
	Sulfate levels	Hip pain	Inverse variance weighted	0.0331882	0.325177	0.611	0.60598	Failed
	N-formylanthranilic acid levels	Hip pain	Inverse variance weighted	0.0243878	0.125514	0.238	0.150428	Pass
	2-methoxyresorcinol sulfate levels	Hip pain	Inverse variance weighted	0.0227186	0.337829	0.16	0.146928	Failed
	Sphingomyelin (d18:1/20:2, d18:2/20:1, d16:1/22:2) levels	Hip pain	Inverse variance weighted	0.0205154	0.950356	0.77	0.758792	Pass
	3-methoxycatechol sulfate (1) levels	Hip pain	Inverse variance weighted	0.00469667	0.960103	0.817	0.828848	Pass
	Carotene diol (2) levels	Hip pain	Inverse variance weighted	0.00111054	0.982655	0.937	0.932744	Pass
	Carotene diol (3) levels	Hip pain	Inverse variance weighted	0.0383697	0.464634	0.932	0.958844	Failed
	Dodecadienoate (12:2) levels	Hip pain	Inverse variance weighted	0.0057617	0.731321	0.617	0.634939	Pass
	(2 or 3)-decenoate (10:1n7 or n8) levels	Hip pain	Inverse variance weighted	0.0437501	0.990722	0.6	0.579155	Failed
	Citrate levels	Hip pain	Inverse variance weighted	0.0331202	0.240579	0.495	0.47685	Failed
	Cys-gly, oxidized levels	Hip pain	Inverse variance weighted	0.00250347	0.547731	0.497	0.407098	Pass
	Gamma-glutamylleucine levels	Hip pain	Inverse variance weighted	0.0213328	0.403553	0.745	0.716365	Failed
	Methylsuccinate levels	Hip pain	Inverse variance weighted	0.014096	0.883107	0.581	0.498011	Failed
	3-Hydroxybutyrate levels	Hip pain	Inverse variance weighted	0.0436931	0.736426	0.844	0.844999	Failed
	Inosine 5'-monophosphate (IMP) levels	Hip pain	Inverse variance weighted	0.0105317	0.298899	0.548	0.546178	Pass
	Citrulline levels	Hip pain	Inverse variance weighted	0.0466467	0.256037	0.592	0.571637	Failed
	Plasma free proline levels	Hip pain	Inverse variance weighted	0.0499761	0.918851	0.037	0.0267845	Failed
	Arachidate (20:0) levels	Hip pain	Inverse variance weighted	0.0359626	0.328688	0.885	0.867418	Failed
	Margarate (17:0) levels	Hip pain	Inverse variance weighted	0.0471633	0.127663	0.433	0.418623	Failed
	X-11847 levels	Hip pain	Inverse variance weighted	0.00488472	0.51514	0.354	0.34005	Pass
	X-12707 levels	Hip pain	Inverse variance weighted	0.0177149	0.729701	0.152	0.118911	Pass
	X-12851 levels	Hip pain	Inverse variance weighted	0.0491726	0.531369	0.932	0.922854	Failed
	X-17010 levels	Hip pain	Inverse variance weighted	0.0292221	0.751319	0.782	0.784569	Failed
	X-18913 levels	Hip pain	Inverse variance weighted	0.0162433	0.966933	0.921	0.903794	Pass
	X-25519 levels	Hip pain	Inverse variance weighted	0.0204871	0.150164	0.395	0.378111	Failed
	Androsterone glucuronide levels	Hip pain	Inverse variance weighted	0.00078041	0.546351	0.834	0.799656	Pass
	Adenosine 5'-diphosphate (ADP) to phosphate ratio	Hip pain	Inverse variance weighted	0.0295971	0.201818	0.726	0.696741	Failed
	Methionine to methionine sulfoxide ratio	Hip pain	Inverse variance weighted	0.0237057	0.513436	0.293	0.30752	Failed
	Phosphate to glucose ratio	Hip pain	Inverse variance weighted	0.0232503	0.865866	0.222	0.203854	Failed
	Mannose to S-methylcysteine ratio	Hip pain	Inverse variance weighted	0.0151378	0.89409	0.684	0.670728	Failed
	Spermidine to N-acetylputrescine ratio	Hip pain	Inverse variance weighted	0.0484427	0.900414	0.912	0.906351	Failed
	Spermidine to phosphate ratio	Hip pain	Inverse variance weighted	0.0302551	0.578641	0.495	0.495348	Failed
	Adenosine 5'-monophosphate (AMP) to glutamate ratio	Hip pain	Inverse variance weighted	0.0170315	0.698337	0.992	0.994947	Pass
	Mannose to mannitol to sorbitol ratio	Hip pain	Inverse variance weighted	0.0177237	0.308415	0.688	0.6856	Failed
	N-stearoyl-sphingosine (d18:1 to 18:0) to N-palmitoyl-sphinganine (d18:0 to 16:0) ratio	Hip pain	Inverse variance weighted	0.0358948	0.788845	0.324	0.305223	Failed
	Succinate to trans-4-hydroxyproline ratio	Hip pain	Inverse variance weighted	0.0431296	0.194662	0.512	0.505134	Failed
	Adenosine 5'-diphosphate (ADP) to glucose ratio	Hip pain	Inverse variance weighted	0.0116897	0.863718	0.477	0.462202	Failed
	Adenosine 5'-diphosphate (ADP) to mannitol to sorbitol ratio	Hip pain	Inverse variance weighted	0.00333453	0.101389	0.822	0.80555	Pass
	Inosine 5'-monophosphate (IMP) to urate ratio	Hip pain	Inverse variance weighted	0.0387727	0.965625	0.661	0.649273	Failed
	Adenosine 5'-diphosphate (ADP) to 5-oxoproline ratio	Hip pain	Inverse variance weighted	0.000932026	0.819795	0.978	0.98208	Pass
	Taurocholate to oxalate (ethanedioate) ratio	Hip pain	Inverse variance weighted	0.00905346	0.253409	0.704	0.673793	Pass
Knee pain	Glycodeoxycholate levels	Knee pain	Inverse variance weighted	0.0125932	0.407246	0.661	0.633793	Failed
	4-methyl-2-oxopentanoate levels	Knee pain	Inverse variance weighted	0.0179477	0.3251	0.782	0.790277	Failed
	1,3-dimethylurate levels	Knee pain	Inverse variance weighted	0.0134771	0.276849	0.667	0.665507	Pass
	Docosapentaenoate n3 DPA; 22:5n3 levels	Knee pain	Inverse variance weighted	0.00369802	0.795042	0.927	0.91641	Pass
	Sebacate (C10-DC) levels	Knee pain	Inverse variance weighted	0.0294721	0.984925	0.463	0.432804	Failed
	Phenol sulfate levels	Knee pain	Inverse variance weighted	0.0118242	0.435273	0.56	0.525602	Pass
	Homostachydrine levels	Knee pain	Inverse variance weighted	0.0400304	0.172268	0.092	0.0750955	Failed
	Taurolithocholate 3-sulfate levels	Knee pain	Inverse variance weighted	0.0204685	0.0956897	0.013	0.0104471	Failed
	O-cresol sulfate levels	Knee pain	Inverse variance weighted	0.0360152	0.445564	0.791	0.772817	Failed
	Taurocholenate sulfate levels	Knee pain	Inverse variance weighted	0.00479108	0.870218	0.698	0.698439	Pass
	21-hydroxypregnenolone disulfate levels	Knee pain	Inverse variance weighted	0.0162535	0.83891	0.274	0.263538	Failed
	13-HODE + 9-HODE levels	Knee pain	Inverse variance weighted	0.0447919	0.685641	0.822	0.802265	Failed
	4-hydroxy-2-oxoglutaric acid levels	Knee pain	Inverse variance weighted	0.0403666	0.788457	0.545	0.540835	Failed
	N-oleoyltaurine levels	Knee pain	Inverse variance weighted	0.00300388	0.772859	0.498	0.459704	Pass
	Sphingomyelin (d18:2/16:0, d18:1/16:1) levels	Knee pain	Inverse variance weighted	0.0136248	0.753125	0.456	0.467058	Failed
	1-dihomo-linolenylglycerol (20:3) levels	Knee pain	Inverse variance weighted	0.0293175	0.495282	0.784	0.767495	Failed
	4-hydroxychlorothalonil levels	Knee pain	Inverse variance weighted	0.0435265	0.184152	0.986	0.993684	Failed
	5alpha-androstan-3alpha,17beta-diol monosulfate (2) levels	Knee pain	Inverse variance weighted	0.0344885	0.408893	0.3	0.286173	Failed
	3-hydroxypyridine sulfate levels	Knee pain	Inverse variance weighted	0.0180426	0.0629464	0.107	0.110497	Pass
	Ethylparaben sulfate levels	Knee pain	Inverse variance weighted	0.0229621	0.672788	0.859	0.83963	Failed
	1-palmitoleoylglycerol (16:1) levels	Knee pain	Inverse variance weighted	0.0354365	0.892232	0.435	0.413967	Failed
	1-(1-enyl-palmitoyl)-2-arachidonoyl-GPE (p-16:0/20:4) levels	Knee pain	Inverse variance weighted	0.000704166	0.744313	0.833	0.805588	Pass
	Sphingomyelin (d18:0/18:0, d19:0/17:0) levels	Knee pain	Inverse variance weighted	0.00440109	0.846761	0.731	0.738854	Pass
	1-(1-enyl-palmitoyl)-2-oleoyl-GPE (p-16:0/18:1) levels	Knee pain	Inverse variance weighted	0.0204423	0.71369	0.926	0.916772	Failed
	1-(1-enyl-palmitoyl)-2-palmitoyl-GPC (P-16:0/16:0) levels	Knee pain	Inverse variance weighted	0.0442342	0.640241	0.812	0.776164	Failed
	Nisinate (24:6n3) levels	Knee pain	Inverse variance weighted	0.0175736	0.519811	0.871	0.84864	Pass
	Ethyl alpha-glucopyranoside levels	Knee pain	Inverse variance weighted	0.0305878	0.97592	0.115	0.118359	Failed
	(N(1) + N(8))-acetylspermidine levels	Knee pain	Inverse variance weighted	0.0430938	0.338948	0.163	0.157263	Failed
	Sulfate of piperine metabolite C16H19NO3 (3) levels	Knee pain	Inverse variance weighted	0.00316244	0.400748	0.631	0.6128	Pass
	Pregnenetriol disulfate levels	Knee pain	Inverse variance weighted	0.028585	0.532076	0.621	0.528419	Failed
	Branched-chain, straight-chain, or cyclopropyl 10:1 fatty acid (1) levels	Knee pain	Inverse variance weighted	0.0483603	0.679649	0.528	0.48309	Failed
	Vanillic acid glycine levels	Knee pain	Inverse variance weighted	0.0228464	0.1118	0.362	0.307612	Failed
	Cis-3,4-methyleneheptanoylglycine levels	Knee pain	Inverse variance weighted	0.0395749	0.735647	0.843	0.810357	Failed
	N-acetylvaline levels	Knee pain	Inverse variance weighted	0.0180353	0.759299	0.657	0.621964	Failed
	Methyl indole-3-acetate levels	Knee pain	Inverse variance weighted	0.0474731	0.775635	0.903	0.896039	Failed
	N-formylmethionine levels	Knee pain	Inverse variance weighted	0.0063764	0.96153	0.932	0.928239	Pass
	Citrulline levels	Knee pain	Inverse variance weighted	0.0228685	0.0164539	0.541	0.537488	Failed
	Retinol (Vitamin A) levels	Knee pain	Inverse variance weighted	0.0261017	0.0619879	0.11	0.111982	Failed
	Plasma lactate levels	Knee pain	Inverse variance weighted	0.0479951	0.393119	0.506	0.479463	Failed
	Alpha-ketobutyrate levels	Knee pain	Inverse variance weighted	0.0175112	0.854044	0.37	0.324373	Failed
	Pentadecanoate (15:0) levels	Knee pain	Inverse variance weighted	0.00876222	0.415009	0.726	0.687079	Pass
	X-12839 levels	Knee pain	Inverse variance weighted	0.0252203	0.661338	0.146	0.121577	Failed
	X-17335 levels	Knee pain	Inverse variance weighted	0.0134609	0.700415	0.326	0.297203	Pass
	X-17010 levels	Knee pain	Inverse variance weighted	0.0252532	0.449754	0.244	0.223983	Failed
	X-17351 levels	Knee pain	Inverse variance weighted	0.0469731	0.43921	0.037	0.0367879	Failed
	X-24307 levels	Knee pain	Inverse variance weighted	0.0215795	0.39623	0.493	0.493993	Failed
	X-24951 levels	Knee pain	Inverse variance weighted	0.0465393	0.118121	0.199	0.168872	Failed
	X-25828 levels	Knee pain	Inverse variance weighted	0.0298424	0.536534	0.288	0.254082	Failed
	X-25810 levels	Knee pain	Inverse variance weighted	0.00549964	0.826212	0.983	0.986364	Pass
	Adenosine 5'-monophosphate (AMP) to proline ratio	Knee pain	Inverse variance weighted	0.00494816	0.161145	0.76	0.747109	Pass
	Histidine to trans-urocanate ratio	Knee pain	Inverse variance weighted	0.0225989	0.141633	0.697	0.640065	Failed
	Phenylalanine to tyrosine ratio	Knee pain	Inverse variance weighted	0.0212705	0.166668	0.491	0.473841	Failed
	Creatine to carnitine ratio	Knee pain	Inverse variance weighted	0.0154015	0.675279	0.246	0.209846	Pass
	Carnitine to palmitoylcarnitine (C16) ratio	Knee pain	Inverse variance weighted	0.0247218	0.0597094	0.602	0.602311	Failed
	Spermidine to adenosine 5'-diphosphate (ADP) ratio	Knee pain	Inverse variance weighted	0.0273027	0.50224	0.152	0.154591	Failed
	Ornithine to glutamate ratio	Knee pain	Inverse variance weighted	0.0446813	0.608913	0.91	0.917791	Failed
	Bilirubin (Z,Z) to taurocholate ratio	Knee pain	Inverse variance weighted	0.0487634	0.45935	0.782	0.792513	Failed
	Adenosine 5'-diphosphate (ADP) to glutamate ratio	Knee pain	Inverse variance weighted	0.0330475	0.163908	0.779	0.755422	Failed
	Adenosine 5'-monophosphate (AMP) to valine ratio	Knee pain	Inverse variance weighted	0.00395188	0.672787	0.913	0.911749	Pass
	Phosphate to oleoyl-linoleoyl-glycerol (18:1 to 18:2) [2] ratio	Knee pain	Inverse variance weighted	0.0304827	0.847835	0.794	0.794143	Failed
	Adenosine 5'-monophosphate (AMP) to N-palmitoyl-sphingosine (d18:1 to 16:0) ratio	Knee pain	Inverse variance weighted	0.0388124	0.385233	0.018	0.0145873	Failed
	Leucine to phosphate ratio	Knee pain	Inverse variance weighted	0.0127725	0.0190253	0.228	0.230445	Pass
	Leucine to N-palmitoyl-sphingosine (d18:1 to 16:0) ratio	Knee pain	Inverse variance weighted	0.0379464	0.392523	0.723	0.709633	Failed
Neck shoulder pain	Carnitine levels	Neck shoulder pain	Inverse variance weighted	0.0353608	0.561608	0.856	0.849352	Failed
	Glycerophosphorylcholine (GPC) levels	Neck shoulder pain	Inverse variance weighted	0.0345018	0.0866566	0.816	0.790661	Failed
	1-stearoyl-2-arachidonoyl-GPI (18:0/20:4) levels	Neck shoulder pain	Inverse variance weighted	0.032672	0.50148	0.146	0.122488	Failed
	4-methyl-2-oxopentanoate levels	Neck shoulder pain	Inverse variance weighted	0.00955691	0.96301	0.102	0.0914694	Pass
	2,3-dihydroxypyridine levels	Neck shoulder pain	Inverse variance weighted	0.00945864	0.722773	0.422	0.430731	Pass
	Threonate levels	Neck shoulder pain	Inverse variance weighted	0.0422476	0.51963	0.898	0.886846	Failed
	10-undecenoate (11:1n1) levels	Neck shoulder pain	Inverse variance weighted	0.0361215	0.660087	0.491	0.396248	Failed
	5-dodecenoate (12:1n7) levels	Neck shoulder pain	Inverse variance weighted	0.0462874	0.450832	0.262	0.245566	Failed
	N-acetylisoleucine levels	Neck shoulder pain	Inverse variance weighted	0.0195576	0.691686	0.887	0.884873	Failed
	Isovalerylcarnitine (C5) levels	Neck shoulder pain	Inverse variance weighted	0.023974	0.491255	0.98	0.97906	Failed
	7-methylxanthine levels	Neck shoulder pain	Inverse variance weighted	0.0449345	0.905603	0.272	0.300529	Failed
	4-hydroxyhippurate levels	Neck shoulder pain	Inverse variance weighted	0.0197327	0.345022	0.783	0.763959	Failed
	Gamma-glutamylisoleucine levels	Neck shoulder pain	Inverse variance weighted	0.0239745	0.166916	0.565	0.539244	Failed
	Cis-4-decenoate (10:1n6) levels	Neck shoulder pain	Inverse variance weighted	0.00494179	0.865912	0.54	0.423785	Pass
	Eicosanedioate (C20-DC) levels	Neck shoulder pain	Inverse variance weighted	0.0373225	0.896848	0.476	0.504148	Failed
	2-aminooctanoate levels	Neck shoulder pain	Inverse variance weighted	0.0369127	0.144974	0.214	0.155767	Failed
	3-methyl catechol sulfate (1) levels	Neck shoulder pain	Inverse variance weighted	0.0426535	0.0427486	0.284	0.258091	Failed
	3-(3-hydroxyphenyl)propionate sulfate levels	Neck shoulder pain	Inverse variance weighted	0.0347338	0.943397	0.532	0.506396	Failed
	17alpha-hydroxypregnanolone glucuronide levels	Neck shoulder pain	Inverse variance weighted	0.041456	0.606432	0.427	0.362922	Failed
	Fructosyllysine levels	Neck shoulder pain	Inverse variance weighted	0.0488431	0.384138	0.38	0.378374	Failed
	Vanillactate levels	Neck shoulder pain	Inverse variance weighted	0.0212752	0.565756	0.825	0.824024	Pass
	Carnitine C14:1 levels	Neck shoulder pain	Inverse variance weighted	0.0269252	0.000872299	0.336	0.311565	Failed
	3-hydroxypyridine sulfate levels	Neck shoulder pain	Inverse variance weighted	0.0260883	0.541406	0.183	0.184607	Failed
	N-carbamoylalanine levels	Neck shoulder pain	Inverse variance weighted	0.0394269	0.675026	0.84	0.804164	Failed
	1,2-dilinoleoyl-GPC (18:2/18:2) levels	Neck shoulder pain	Inverse variance weighted	0.00247096	0.747353	0.938	0.938868	Pass
	1-palmitoyl-2-docosahexaenoyl-gpc (16:0/22:6) levels	Neck shoulder pain	Inverse variance weighted	0.0147714	0.674111	0.767	0.761757	Failed
	1-stearoyl-2-docosahexaenoyl-gpc (18:0/22:6) levels	Neck shoulder pain	Inverse variance weighted	0.048116	0.835289	0.209	0.199661	Failed
	1-palmitoyl-2-dihomo-linolenoyl-GPC (16:0/20:3n3 or 6) levels	Neck shoulder pain	Inverse variance weighted	0.0340209	0.241928	0.429	0.379246	Failed
	1-palmitoyl-2-arachidonoyl-GPI (16:0/20:4) levels	Neck shoulder pain	Inverse variance weighted	0.0339131	0.8662	0.315	0.318591	Failed
	1-linoleoyl-2-arachidonoyl-GPC (18:2/20:4n6) levels	Neck shoulder pain	Inverse variance weighted	0.030476	0.638287	0.909	0.921793	Failed
	Glycocholate glucuronide (1) levels	Neck shoulder pain	Inverse variance weighted	0.00922705	0.468978	0.195	0.177911	Pass
	1-linoleoyl-2-linolenoyl-GPC (18:2/18:3) levels	Neck shoulder pain	Inverse variance weighted	0.0126029	0.808754	0.843	0.80778	Failed
	N-stearoyl-sphingadienine (d18:2/18:0) levels	Neck shoulder pain	Inverse variance weighted	0.00432294	0.646793	0.725	0.698631	Pass
	Sphingomyelin (d17:2/16:0, d18:2/15:0) levels	Neck shoulder pain	Inverse variance weighted	0.0435494	0.532012	0.128	0.127414	Failed
	Arachidonoylcarnitine (C20:4) levels	Neck shoulder pain	Inverse variance weighted	0.0186223	0.610797	0.962	0.950634	Failed
	5-dodecenoylcarnitine (C12:1) levels	Neck shoulder pain	Inverse variance weighted	0.0185093	0.632154	0.374	0.393492	Failed
	Perfluorooctanoate (PFOA) levels	Neck shoulder pain	Inverse variance weighted	0.015357	0.99155	0.387	0.360621	Failed
	3-carboxy-4-methyl-5-pentyl-2-furanpropionate (3-CMPFP) levels	Neck shoulder pain	Inverse variance weighted	0.027694	0.017115	0.184	0.200286	Failed
	4-ethylcatechol sulfate levels	Neck shoulder pain	Inverse variance weighted	0.0470539	0.592902	0.681	0.670333	Failed
	N-succinyl-phenylalanine levels	Neck shoulder pain	Inverse variance weighted	0.0111322	0.503135	0.461	0.541744	Pass
	Bilirubin degradation product, C17H20N2O5 (2) levels	Neck shoulder pain	Inverse variance weighted	0.032013	0.962713	0.812	0.766786	Failed
	Bilirubin degradation product, C17H20N2O5 (1) levels	Neck shoulder pain	Inverse variance weighted	0.0347002	0.818625	0.763	0.729202	Failed
	Erucate (22:1n9) levels	Neck shoulder pain	Inverse variance weighted	0.0370999	0.521242	0.333	0.328561	Failed
	1-palmitoyl-2-linoleoyl-gpc (16:0/18:2) levels	Neck shoulder pain	Inverse variance weighted	0.0491161	0.692953	0.046	0.0374367	Failed
	Taurocholic acid levels	Neck shoulder pain	Inverse variance weighted	0.0181519	0.662473	0.795	0.768079	Failed
	Gluconate levels	Neck shoulder pain	Inverse variance weighted	0.0272706	0.492099	0.704	0.725985	Failed
	Fructose levels	Neck shoulder pain	Inverse variance weighted	0.00428411	0.102107	0.607	0.574116	Pass
	X-14939 levels	Neck shoulder pain	Inverse variance weighted	0.0431718	0.277235	0.756	0.757133	Failed
	X-17438 levels	Neck shoulder pain	Inverse variance weighted	0.032271	0.688175	0.509	0.511158	Failed
	X-18886 levels	Neck shoulder pain	Inverse variance weighted	0.0398379	0.863691	0.655	0.636747	Failed
	X-23276 levels	Neck shoulder pain	Inverse variance weighted	0.0186524	0.8814	0.875	0.874812	Failed
	X-24585 levels	Neck shoulder pain	Inverse variance weighted	0.046294	0.921762	0.814	0.790875	Failed
	X-24949 levels	Neck shoulder pain	Inverse variance weighted	0.0307013	0.801218	0.184	0.154609	Failed
	X-25519 levels	Neck shoulder pain	Inverse variance weighted	0.0285289	0.0767025	0.424	0.407632	Failed
	Decadienedioic acid (C10:2-DC) levels	Neck shoulder pain	Inverse variance weighted	0.00262847	0.786352	0.558	0.473201	Failed
	Glycine levels	Neck shoulder pain	Inverse variance weighted	0.0323509	0.751074	0.449	0.315459	Failed
	Sphingosine to phosphate ratio	Neck shoulder pain	Inverse variance weighted	0.0359766	0.371701	0.458	0.44577	Failed
	Glycine to pyridoxal ratio	Neck shoulder pain	Inverse variance weighted	0.0492982	0.145314	0.457	0.412531	Failed
	Glycine to serine ratio	Neck shoulder pain	Inverse variance weighted	0.000194659	0.396303	0.53	0.465078	Pass
	Phosphate to uridine ratio	Neck shoulder pain	Inverse variance weighted	0.0120374	0.518673	0.422	0.395334	Pass
	Phosphate to alanine ratio	Neck shoulder pain	Inverse variance weighted	0.00370487	0.623818	0.467	0.43229	Pass
	Serine to alpha-tocopherol ratio	Neck shoulder pain	Inverse variance weighted	0.042778	0.726449	0.458	0.484249	Failed
	Carnitine to palmitoylcarnitine (C16) ratio	Neck shoulder pain	Inverse variance weighted	0.0322192	0.494438	0.424	0.415891	Failed
	3-phosphoglycerate to glycerate ratio	Neck shoulder pain	Inverse variance weighted	0.0209799	0.794272	0.176	0.150744	Pass
	Adenosine 5'-monophosphate (AMP) to aspartate ratio	Neck shoulder pain	Inverse variance weighted	0.0397781	0.126172	0.463	0.458148	Failed
	Adenosine 5'-monophosphate (AMP) to glutamate ratio	Neck shoulder pain	Inverse variance weighted	0.0121675	0.476719	0.522	0.486782	Pass
	Hypotaurine to cysteine ratio	Neck shoulder pain	Inverse variance weighted	0.0257875	0.720863	0.38	0.362183	Failed
	Adenosine 5'-monophosphate (AMP) to EDTA ratio	Neck shoulder pain	Inverse variance weighted	0.00820102	0.367979	0.719	0.729636	Pass
	Glucose to mannitol to sorbitol ratio	Neck shoulder pain	Inverse variance weighted	0.0417369	0.401002	0.637	0.605021	Failed
	Adenosine 5'-monophosphate (AMP) to N-palmitoyl-sphingosine (d18:1 to 16:0) ratio	Neck shoulder pain	Inverse variance weighted	0.014308	0.444495	0.205	0.176851	Pass
	Leucine to phosphate ratio	Neck shoulder pain	Inverse variance weighted	0.0292316	0.291018	0.214	0.202033	Failed
	Arachidonate (20:4n6) to linoleate (18:2n6) ratio	Neck shoulder pain	Inverse variance weighted	0.0286349	0.524214	0.384	0.312085	Failed
	Taurocholate to oxalate (ethanedioate) ratio	Neck shoulder pain	Inverse variance weighted	0.0373081	0.699399	0.621	0.608048	Failed
	Serine to alpha-ketobutyrate ratio	Neck shoulder pain	Inverse variance weighted	0.0170036	0.625872	0.95	0.946374	Failed
	Fructose to maltose ratio	Neck shoulder pain	Inverse variance weighted	0.00254379	0.926458	0.901	0.885556	Pass
Stomachache	Benzoate levels	Stomachache	Inverse variance weighted	0.0335021	0.107511	0.702	0.688194	Failed
	Theophylline levels	Stomachache	Inverse variance weighted	0.0232588	0.66443	0.92	0.915143	Pass
	4-methyl-2-oxopentanoate levels	Stomachache	Inverse variance weighted	0.0200324	0.44095	0.394	0.397141	Failed
	Iminodiacetate (IDA) levels	Stomachache	Inverse variance weighted	0.0442008	0.668299	0.954	0.948009	Failed
	3-hydroxyoctanoate levels	Stomachache	Inverse variance weighted	0.00448988	0.943933	0.927	0.91207	Pass
	N-acetylglycine levels	Stomachache	Inverse variance weighted	0.0171923	0.71462	0.676	0.613463	Failed
	P-cresol sulfate levels	Stomachache	Inverse variance weighted	0.0113829	0.246441	0.469	0.452626	Failed
	N-methyl-2-pyridone-5-carboxamide levels	Stomachache	Inverse variance weighted	0.043228	0.354186	0.716	0.660689	Failed
	Octadecanedioate levels	Stomachache	Inverse variance weighted	0.0270091	0.825988	0.557	0.530026	Failed
	3,4-dihydroxybutyrate levels	Stomachache	Inverse variance weighted	0.0175379	0.936149	0.705	0.671699	Failed
	Glycocholenate sulfate levels	Stomachache	Inverse variance weighted	0.0194175	0.570938	0.574	0.544899	Failed
	4-allylphenol sulfate levels	Stomachache	Inverse variance weighted	0.0148754	0.757049	0.582	0.617655	Failed
	21-hydroxypregnenolone disulfate levels	Stomachache	Inverse variance weighted	0.0167444	0.267647	0.644	0.689231	Failed
	5alpha-androstan-3beta,17alpha-diol disulfate levels	Stomachache	Inverse variance weighted	0.0275045	0.787121	0.992	0.990415	Failed
	5alpha-androstan-3beta,17beta-diol monosulfate (2) levels	Stomachache	Inverse variance weighted	0.0244857	0.200664	0.62	0.73298	Pass
	S-methylmethionine levels	Stomachache	Inverse variance weighted	0.0424409	0.88894	0.826	0.805324	Failed
	Argininate levels	Stomachache	Inverse variance weighted	0.0475684	0.622629	0.201	0.20518	Failed
	S-methylcysteine sulfoxide levels	Stomachache	Inverse variance weighted	0.0368729	0.119732	0.625	0.608943	Failed
	Carboxyethyl-gaba levels	Stomachache	Inverse variance weighted	0.0373479	0.803306	0.798	0.835456	Failed
	(R)-3-hydroxybutyrylcarnitine levels	Stomachache	Inverse variance weighted	0.0429958	0.434136	0.223	0.233388	Failed
	Octadecanedioylcarnitine (C18-DC) levels	Stomachache	Inverse variance weighted	0.0211721	0.702476	1	0.99982	Failed
	Phenylacetylcarnitine levels	Stomachache	Inverse variance weighted	0.000776963	0.441046	0.318	0.317452	Pass
	4-hydroxyphenylacetoylcarnitine levels	Stomachache	Inverse variance weighted	0.0377472	0.820731	0.284	0.254083	Failed
	Pimeloylcarnitine/3-methyladipoylcarnitine (C7-DC) levels	Stomachache	Inverse variance weighted	0.0318035	0.218326	0.271	0.217336	Failed
	N-stearoyl-sphingadienine (d18:2/18:0) levels	Stomachache	Inverse variance weighted	0.0366347	0.820874	0.389	0.384606	Failed
	Glycosyl ceramide (d18:1/20:0, d16:1/22:0) levels	Stomachache	Inverse variance weighted	0.0353344	0.822524	0.423	0.430061	Failed
	Hydroxy-cmpf levels	Stomachache	Inverse variance weighted	0.037311	0.193506	0.112	0.108108	Failed
	3-ureidopropionate levels	Stomachache	Inverse variance weighted	0.0323275	0.756018	0.359	0.397975	Failed
	3-phosphoglycerate levels	Stomachache	Inverse variance weighted	0.0249224	0.522003	0.355	0.31125	Failed
	Adenosine 5'-monophosphate (AMP) levels	Stomachache	Inverse variance weighted	0.0169863	0.0700085	0.313	0.305993	Pass
	Creatinine levels	Stomachache	Inverse variance weighted	0.0380378	0.659115	0.299	0.261882	Failed
	Glutarate (C5-DC) levels	Stomachache	Inverse variance weighted	0.00241069	0.751617	0.658	0.620974	Pass
	Guanidinoacetate levels	Stomachache	Inverse variance weighted	0.0225747	0.0939005	0.499	0.428343	Failed
	Deoxycholate levels	Stomachache	Inverse variance weighted	0.0262317	0.94487	0.58	0.571874	Failed
	Inosine levels	Stomachache	Inverse variance weighted	0.0237651	0.881296	0.127	0.107689	Failed
	Pyruvate levels	Stomachache	Inverse variance weighted	0.0104182	0.0534852	0.207	0.197957	Pass
	N-stearoyl-sphinganine (d18:0/18:0) levels	Stomachache	Inverse variance weighted	0.00860175	0.392715	0.372	0.331331	Pass
	X-12847 levels	Stomachache	Inverse variance weighted	0.029739	0.263318	0.152	0.169287	Failed
	X-15728 levels	Stomachache	Inverse variance weighted	0.00386252	0.982508	0.589	0.542242	Pass
	X-17654 levels	Stomachache	Inverse variance weighted	0.0412686	0.719886	0.662	0.650336	Failed
	X-18345 levels	Stomachache	Inverse variance weighted	0.00483681	0.519909	0.453	0.449767	Pass
	X-17351 levels	Stomachache	Inverse variance weighted	0.0293538	0.92761	0.872	0.878167	Failed
	X-21733 levels	Stomachache	Inverse variance weighted	0.0162809	0.929808	0.944	0.945823	Pass
	X-23665 levels	Stomachache	Inverse variance weighted	0.0126604	0.993685	0.461	0.424181	Pass
	X-24306 levels	Stomachache	Inverse variance weighted	0.0295396	0.76867	0.435	0.423839	Failed
	X-24565 levels	Stomachache	Inverse variance weighted	0.0175456	0.268664	0.824	0.804868	Pass
	X-25371 levels	Stomachache	Inverse variance weighted	0.0136737	0.716162	0.446	0.468716	Failed
	X-25343 levels	Stomachache	Inverse variance weighted	0.047884	0.481084	0.81	0.767939	Failed
	X-26111 levels	Stomachache	Inverse variance weighted	0.0158099	0.898793	0.958	0.945813	Failed
	Bilirubin degradation product, C17H18N2O4 (1) levels	Stomachache	Inverse variance weighted	0.0241482	0.911026	0.324	0.201379	Failed
	Bilirubin degradation product, C17H18N2O4 (2) levels	Stomachache	Inverse variance weighted	0.0126601	0.940184	0.412	0.248599	Failed
	Biliverdin levels	Stomachache	Inverse variance weighted	0.0353552	0.8244	0.779	0.718904	Failed
	Spermidine to 5-methylthioadenosine (MTA) ratio	Stomachache	Inverse variance weighted	0.0261575	0.744272	0.525	0.507211	Failed
	Alpha-ketoglutarate to succinate ratio	Stomachache	Inverse variance weighted	0.0106627	0.765215	0.381	0.339253	Pass
	Adenosine 3',5'-cyclic monophosphate (cAMP) to taurocholate ratio	Stomachache	Inverse variance weighted	0.0105951	0.902996	0.33	0.30908	Pass
	Glycine to pyridoxal ratio	Stomachache	Inverse variance weighted	0.0454903	0.338369	0.461	0.365495	Failed
	Glycine to serine ratio	Stomachache	Inverse variance weighted	0.0149056	0.819361	0.641	0.597125	Failed
	Alpha-tocopherol to sulfate ratio	Stomachache	Inverse variance weighted	0.0325703	0.222602	0.821	0.796957	Failed
	Spermidine to carnitine ratio	Stomachache	Inverse variance weighted	0.0026859	0.111757	0.239	0.180899	Pass
	Adenosine 5'-diphosphate (ADP) to citrate ratio	Stomachache	Inverse variance weighted	0.000947731	0.404906	0.343	0.288812	Pass
	Adenosine 5'-diphosphate (ADP) to glycerol 3-phosphate ratio	Stomachache	Inverse variance weighted	0.038305	0.108229	0.11	0.102116	Failed
	Phenylpyruvate to 4-hydroxyphenylpyruvate ratio	Stomachache	Inverse variance weighted	0.0317978	0.182023	0.899	0.882953	Failed
	Glucose-to-mannose ratio	Stomachache	Inverse variance weighted	0.0405736	0.274963	0.813	0.806307	Failed
	Adenosine 5'-diphosphate (ADP) to 5-oxoproline ratio	Stomachache	Inverse variance weighted	0.0469866	0.047288	0.278	0.25729	Failed
	Threonine to pyruvate ratio	Stomachache	Inverse variance weighted	0.0255715	0.290996	0.605	0.608606	Failed
	Bilirubin (Z,Z) to glucuronate ratio	Stomachache	Inverse variance weighted	0.0377024	0.690925	0.7	0.699891	Failed

[truncated: 4 more sheets: Table S11, Table S12, Table S13, Table S14]
